# Supplementary material for: Bis(2,9-dimethyl-1,10-phenanthroline-κ2 N,N′)bis­(nitrato-κ2 O,O′)lead(II)
Source: Acta Crystallogr Sect E Struct Rep Online. 2010 Jun 16;66(Pt 7):m805–6. doi: 10.1107/S1600536810022312 (PMC3006962; doi:10.1107/S1600536810022312)
Supplement: Supplementary file 1 [file e-66-0m805-sup1.cif]

##############################################################################
###                                                                        ###
###        Electronic paper (Acta Crystallographica Section E)             ###
###                                                                        ###
##############################################################################
#                                                                            #
# This CIF contains the data in a paper accepted for publication in Acta     #
# Crystallographica Section E. It conforms to the requirements of Notes      #
# for Authors for Section E, and has been peer reviewed under the auspices   #
# of the IUCr Commission on Journals.                                        #
#                                                                            #
# Full details of the Crystallographic Information File format               #
# are given in the paper "The Crystallographic Information File (CIF):       #
# a New Standard Archive File for Crystallography" by S. R. Hall, F. H.      #
# Allen and I. D. Brown [Acta Cryst. (1991), A47, 655-685].                  #
#                                                                            #
# The current version of the core CIF dictionary is obtainable from          #
# ftp://ftp.iucr.org/pub/cif_core.dic. The current version number is 2.4.    #
#                                                                            #
# Software is freely available for graphical display of the structure(s) in  #
# this CIF.  For information consult the CIF home page http://www.iucr.org/  #
# cif/home.html                                                              #
#                                                                            #
# This file may be used for bona fide research purposes within the           #
# scientific community so long as proper attribution is given to the journal # 
# article from which it was obtained.                                        #
#                                                                            #
##############################################################################
                                             
data_global
_audit_creation_method     'PLATON <TABLE ACC> option'
_journal_date_recd_electronic     2010-06-07
_journal_date_accepted     2010-06-10
_journal_name_full     'Acta Crystallographica, Section E'
_journal_year     2010
_journal_volume     66
_journal_issue      7
_journal_page_first     m805
_journal_page_last     m806
_journal_paper_category     QM
_journal_coeditor_code     XU2779
_publ_contact_author_name     'Shie Fu Lush'
_publ_contact_author_address
;
Department of Medical Laboratory Science Biotechnology
Yuanpei University
HsinChu
Taiwan 30015, R.O.C
;
_publ_contact_author_email     'lush@mail.ypu.edu.tw'
_publ_contact_author_fax     '8863 610 2327'
_publ_contact_author_phone     '8863 538 1183 ext 8183'
_publ_section_title
;\
Bis(2,9-dimethyl-1,10-phenanthroline-\k^2^<i>N</i>,<i>N</i>')bis(nitrato-\
\k^2^<i>O</i>,<i>O</i>')lead(II)
;
loop_
    _publ_author_name
    _publ_author_address
    'Shen, Fwu Ming'
;
Department of Biotechnology
Yuanpei University
HsinChu
Taiwan 30015
;
    'Lush, Shie Fu'
;
Department of Medical Laboratory Science Biotechnology
Yuanpei University
HsinChu
Taiwan 30015
;
data_I
_chemical_name_systematic
;
Bis(2,9-dimethyl-1,10-phenanthroline-\k^2^<i>N</i>,<i>N</i>')bis(nitrato-
\k^2^<i>O</i>,<i>O</i>')lead(II)
;
_chemical_name_common     ?
_chemical_formula_moiety     'C28 H24 N6 O6 Pb'
_chemical_formula_sum     'C28 H24 N6 O6 Pb'
_chemical_formula_iupac     '[Pb (N O3)2 (C14 H12 N2)2]'
_chemical_formula_weight     747.73
_chemical_melting_point     ?
_symmetry_cell_setting     orthorhombic
_symmetry_space_group_name_H-M     'P n a 21'
_symmetry_space_group_name_Hall     'P 2c -2n'
loop_
    _symmetry_equiv_pos_site_id
    _symmetry_equiv_pos_as_xyz
    1 x,y,z
    2 -x,-y,1/2+z
    3 1/2-x,1/2+y,1/2+z
    4 1/2+x,1/2-y,z
_cell_length_a     19.9164(4)
_cell_length_b     8.01730(10)
_cell_length_c     16.3575(3)
_cell_angle_alpha     90
_cell_angle_beta     90
_cell_angle_gamma     90
_cell_volume     2611.90(8)
_cell_formula_units_Z     4
_cell_measurement_reflns_used     8515
_cell_measurement_theta_min     2.39
_cell_measurement_theta_max     29.03
_cell_measurement_temperature     100
_cell_special_details
;
;
_exptl_crystal_description     'block'
_exptl_crystal_colour     'pale yellow'
_exptl_crystal_size_max     0.320
_exptl_crystal_size_mid     0.180
_exptl_crystal_size_min     0.120
_exptl_crystal_size_rad     ?
_exptl_crystal_density_diffrn     1.902
_exptl_crystal_density_meas     ?
_exptl_crystal_density_method     'Not Measured'
_exptl_crystal_F_000     1456
_exptl_absorpt_coefficient_mu     6.516
_exptl_absorpt_correction_type     multi-scan
_exptl_absorpt_process_details     '(CrysAlis RED; Oxford Diffraction, 2008)'
_exptl_absorpt_correction_T_min     0.286
_exptl_absorpt_correction_T_max     0.458
_exptl_special_details     ?
_diffrn_ambient_temperature     100
_diffrn_radiation_type     'MoK\a'
_diffrn_radiation_wavelength     0.71073
_diffrn_radiation_source     'fine-focus sealed tube'
_diffrn_radiation_monochromator     graphite
_diffrn_measurement_device_type     'Oxford Diffraction Gemini-S CCD'
_diffrn_measurement_method     \w-scan
_diffrn_detector_area_resol_mean     ?
_diffrn_reflns_number     13236
_diffrn_reflns_av_R_equivalents     0.0296
_diffrn_reflns_av_sigmaI/netI     0.0411
_diffrn_reflns_theta_min     2.39
_diffrn_reflns_theta_max     29.11
_diffrn_reflns_theta_full     25.00
_diffrn_measured_fraction_theta_max     0.910
_diffrn_measured_fraction_theta_full     0.999
_diffrn_reflns_limit_h_min     -26
_diffrn_reflns_limit_h_max     26
_diffrn_reflns_limit_k_min     -10
_diffrn_reflns_limit_k_max     10
_diffrn_reflns_limit_l_min     -15
_diffrn_reflns_limit_l_max     22
_refine_special_details
;
Refinement on <i>F</i>^2^ for ALL reflections except those flagged by the user
for potential systematic errors. Weighted <i>R</i>-factors <i>wR</i> and all
goodnesses of fit <i>S</i> are based on <i>F</i>^2^, conventional
<i>R</i>-factors <i>R</i> are based on <i>F</i>, with <i>F</i> set to zero for
negative <i>F</i>^2^. The observed criterion of <i>F</i>^2^ > \s(<i>F</i>^2^)
is used only for calculating -<i>R</i>-factor-obs <i>etc</i>. and is not
relevant to the choice of reflections for refinement. <i>R</i>-factors based
on <i>F</i>^2^ are statistically about twice as large as those based on
<i>F</i>, and <i>R</i>-factors based on ALL data will be even larger.
;
_reflns_number_total     5091
_reflns_number_gt     4126
_reflns_threshold_expression     I>2\s(I)
_refine_ls_structure_factor_coef     Fsqd
_refine_ls_matrix_type     full
_refine_ls_R_factor_all     0.0300
_refine_ls_R_factor_gt     0.0207
_refine_ls_wR_factor_gt     0.0390
_refine_ls_wR_factor_ref     0.0399
_refine_ls_goodness_of_fit_ref     0.908
_refine_ls_restrained_S_all     0.914
_refine_ls_number_reflns     5091
_refine_ls_number_parameters     375
_refine_ls_number_restraints     13
_refine_ls_number_constraints     ?
_refine_ls_hydrogen_treatment     constr
_refine_ls_weighting_scheme     calc
_refine_ls_weighting_details
                'calc w=1/[\s^2^(Fo^2^)+(0.0200P)^2^]  where P=(Fo^2^+2Fc^2^)/3'
_atom_sites_solution_hydrogens     geom
_atom_sites_solution_primary     direct
_atom_sites_solution_secondary     difmap
_refine_ls_shift/su_max     0.020
_refine_ls_shift/su_mean     0.000
_refine_diff_density_max     1.664
_refine_diff_density_min     -0.714
_refine_ls_extinction_method     'none'
_refine_ls_abs_structure_details     'Flack (1983), 1469 Friedel pairs'
_refine_ls_abs_structure_Flack     0.011(5)
loop_
    _atom_type_symbol
    _atom_type_description
    _atom_type_scat_dispersion_real
    _atom_type_scat_dispersion_imag
    _atom_type_scat_source
    Pb Pb -3.3944 10.1111
                         'International Tables Vol C Tables 4.2.6.8 and 6.1.1.4'
    O O 0.0106 0.0060 'International Tables Vol C Tables 4.2.6.8 and 6.1.1.4'
    N N 0.0061 0.0033 'International Tables Vol C Tables 4.2.6.8 and 6.1.1.4'
    H H 0.0000 0.0000 'International Tables Vol C Tables 4.2.6.8 and 6.1.1.4'
    C C 0.0033 0.0016 'International Tables Vol C Tables 4.2.6.8 and 6.1.1.4'
_computing_data_collection     'CrysAlis CCD (Oxford Diffraction, 2008)'
_computing_cell_refinement     'CrysAlis RED (Oxford Diffraction, 2008)'
_computing_data_reduction     'CrysAlis RED (Oxford Diffraction, 2008)'
_computing_structure_solution     'SHELXS97 (Sheldrick, 2008)'
_computing_structure_refinement     'SHELXL97 (Sheldrick, 2008)'
_computing_molecular_graphics     'PLATON (Spek, 2009)'
_computing_publication_material     'PLATON (Spek, 2009)'
loop_
    _atom_site_type_symbol
    _atom_site_label
    _atom_site_fract_x
    _atom_site_fract_y
    _atom_site_fract_z
    _atom_site_U_iso_or_equiv
    _atom_site_thermal_displace_type
    _atom_site_calc_flag
    _atom_site_refinement_flags
    _atom_site_occupancy
    Pb Pb1 0.812790(10)
                      0.689180(10)
                                 0.27495(2) 0.01230(10)
                                                      Uani . . 1.000
    O O1 0.67839(13) 0.6637(3) 0.2709(6) 0.0430(12) Uani . . 1.000
    O O2 0.72791(16) 0.4501(5) 0.2212(3) 0.0459(13) Uani . . 1.000
    O O3 0.61990(14) 0.4502(4) 0.2321(2) 0.0248(10) Uani . . 1.000
    O O4 0.80174(17) 0.8914(4) 0.1445(2) 0.0298(11) Uani . . 1.000
    O O5 0.86851(17) 0.6812(4) 0.12537(19) 0.0270(11) Uani . . 1.000
    O O6 0.87017(17) 0.8896(4) 0.0410(2) 0.0289(11) Uani . . 1.000
    N N1 0.67479(17) 0.5206(4) 0.2413(2) 0.0202(11) Uani . . 1.000
    N N2 0.84797(18) 0.8229(5) 0.1027(2) 0.0190(12) Uani . . 1.000
    N N3 0.88824(16) 0.4171(4) 0.3076(2) 0.0127(10) Uani . . 1.000
    N N4 0.82737(17) 0.5960(4) 0.4306(2) 0.0134(11) Uani . . 1.000
    N N5 0.92384(17) 0.8515(4) 0.3302(2) 0.0129(10) Uani . . 1.000
    N N6 0.79763(16) 0.9939(4) 0.3445(2) 0.0132(11) Uani . . 1.000
    C C1 0.9218(2) 0.4374(5) 0.3792(3) 0.0136(11) Uani . . 1.000
    C C2 0.8902(2) 0.5331(5) 0.4438(3) 0.0147(12) Uani . . 1.000
    C C3 0.7958(2) 0.6729(5) 0.4913(3) 0.0170(14) Uani . . 1.000
    C C4 0.8267(2) 0.6970(5) 0.5682(3) 0.0213(14) Uani . . 1.000
    C C5 0.8905(2) 0.6395(5) 0.5801(3) 0.0230(14) Uani . . 1.000
    C C6 0.9239(2) 0.5531(5) 0.5186(3) 0.0173(12) Uani . . 1.000
    C C7 0.9892(3) 0.4878(9) 0.5286(5) 0.0233(18) Uani . . 1.000
    C C8 1.0189(2) 0.3935(5) 0.4696(3) 0.0210(14) Uani . . 1.000
    C C9 0.9856(2) 0.3655(5) 0.3941(3) 0.0160(12) Uani . . 1.000
    C C10 1.0119(2) 0.2629(5) 0.3315(3) 0.0197(14) Uani . . 1.000
    C C11 0.9761(2) 0.2353(4) 0.2627(4) 0.0169(19) Uani . . 1.000
    C C12 0.9135(2) 0.3154(5) 0.2516(2) 0.0168(11) Uani . . 1.000
    C C13 0.8733(3) 0.2845(5) 0.1756(3) 0.0227(17) Uani . . 1.000
    C C14 0.7256(2) 0.7309(5) 0.4779(3) 0.0210(16) Uani . . 1.000
    C C15 0.9087(2) 0.9389(5) 0.3990(3) 0.0132(11) Uani . . 1.000
    C C16 0.8436(2) 1.0192(5) 0.4054(3) 0.0140(11) Uani . . 1.000
    C C17 0.7408(2) 1.0801(5) 0.3454(3) 0.0170(12) Uani . . 1.000
    C C18 0.7262(2) 1.1946(6) 0.4074(3) 0.0233(14) Uani . . 1.000
    C C19 0.7695(2) 1.2141(5) 0.4706(3) 0.0220(16) Uani . . 1.000
    C C20 0.8303(2) 1.1234(5) 0.4725(3) 0.0197(16) Uani . . 1.000
    C C21 0.8778(3) 1.1361(5) 0.5382(3) 0.0220(14) Uani . . 1.000
    C C22 0.9370(3) 1.0579(5) 0.5340(3) 0.0240(14) Uani . . 1.000
    C C23 0.9550(2) 0.9622(5) 0.4634(3) 0.0190(14) Uani . . 1.000
    C C24 1.0187(2) 0.8927(5) 0.4539(3) 0.0220(16) Uani . . 1.000
    C C25 1.0347(2) 0.8135(5) 0.3827(3) 0.0210(14) Uani . . 1.000
    C C26 0.9861(2) 0.7931(5) 0.3218(3) 0.0147(12) Uani . . 1.000
    C C27 1.0043(2) 0.7101(5) 0.2427(3) 0.0173(12) Uani . . 1.000
    C C28 0.69100(18) 1.0494(4) 0.2774(7) 0.0222(10) Uani . . 1.000
    H H1 0.84510 0.38190 0.16410 0.0340 Uiso calc R 1.000
    H H2 0.84480 0.18630 0.18350 0.0340 Uiso calc R 1.000
    H H3 0.90380 0.26520 0.12950 0.0340 Uiso calc R 1.000
    H H4 0.99300 0.16230 0.22180 0.0200 Uiso calc R 1.000
    H H5 1.05490 0.21320 0.33790 0.0230 Uiso calc R 1.000
    H H6 1.06200 0.34620 0.47900 0.0250 Uiso calc R 1.000
    H H7 1.01310 0.51040 0.57770 0.0280 Uiso calc R 1.000
    H H8 0.91240 0.65860 0.63090 0.0270 Uiso calc R 1.000
    H H9 0.80340 0.75240 0.61100 0.0260 Uiso calc R 1.000
    H H10 0.71350 0.71560 0.42030 0.0310 Uiso calc R 1.000
    H H11 0.72210 0.84920 0.49220 0.0310 Uiso calc R 1.000
    H H12 0.69500 0.66590 0.51230 0.0310 Uiso calc R 1.000
    H H13 0.96550 0.71240 0.20580 0.0260 Uiso calc R 1.000
    H H14 1.01730 0.59420 0.25320 0.0260 Uiso calc R 1.000
    H H15 1.04190 0.76950 0.21740 0.0260 Uiso calc R 1.000
    H H16 1.07890 0.77200 0.37450 0.0250 Uiso calc R 1.000
    H H17 1.05080 0.90050 0.49670 0.0270 Uiso calc R 1.000
    H H18 0.96750 1.06590 0.57850 0.0290 Uiso calc R 1.000
    H H19 0.86700 1.20060 0.58510 0.0260 Uiso calc R 1.000
    H H20 0.75900 1.28900 0.51370 0.0270 Uiso calc R 1.000
    H H21 0.68610 1.25850 0.40520 0.0280 Uiso calc R 1.000
    H H22 0.71420 1.00010 0.23040 0.0330 Uiso calc R 1.000
    H H23 0.67040 1.15530 0.26110 0.0330 Uiso calc R 1.000
    H H24 0.65600 0.97270 0.29650 0.0330 Uiso calc R 1.000
loop_
    _atom_site_aniso_label
    _atom_site_aniso_U_11
    _atom_site_aniso_U_22
    _atom_site_aniso_U_33
    _atom_site_aniso_U_12
    _atom_site_aniso_U_13
    _atom_site_aniso_U_23
    Pb1 0.01200(10)
                  0.01360(10)
                            0.01120(10)
                                      -0.00040(10)
                                                 -0.0004(2) -0.0012(2)
    O1 0.0227(15) 0.0283(15) 0.078(3) -0.0031(12) 0.010(3) -0.026(3)
    O2 0.0156(18) 0.041(2) 0.081(3) -0.0035(16) 0.0004(19) -0.036(2)
    O3 0.0145(16) 0.0271(17) 0.0329(18) -0.0074(13) 0.0005(15) -0.0012(15)
    O4 0.036(2) 0.0275(19) 0.026(2) 0.0107(15) 0.0072(17) 0.0043(16)
    O5 0.035(2) 0.0249(18) 0.0212(18) 0.0146(17) 0.0073(16) 0.0059(16)
    O6 0.036(2) 0.0262(18) 0.0245(19) -0.0001(15) 0.0157(17) 0.0075(16)
    N1 0.015(2) 0.0205(18) 0.025(2) 0.0011(14) -0.0044(16) -0.0020(15)
    N2 0.019(2) 0.022(2) 0.016(2) -0.0018(18) 0.0026(17) -0.0026(19)
    N3 0.0139(18) 0.0095(17) 0.0148(18) -0.0008(14) 0.0024(14) -0.0023(14)
    N4 0.014(2) 0.0145(19) 0.0117(19) -0.0053(15) 0.0022(16) 0.0006(16)
    N5 0.0123(18) 0.0112(17) 0.0152(19) -0.0040(13) 0.0022(16) 0.0021(14)
    N6 0.0154(19) 0.0103(17) 0.0140(19) -0.0031(13) 0.0055(16) -0.0010(14)
    C1 0.013(2) 0.0107(19) 0.017(2) -0.0035(16) -0.0004(18) 0.0052(18)
    C2 0.018(2) 0.009(2) 0.017(2) -0.0054(16) 0.001(2) 0.0047(17)
    C3 0.026(3) 0.010(2) 0.015(2) -0.0037(17) 0.0009(19) 0.0038(18)
    C4 0.030(3) 0.018(2) 0.016(2) -0.006(2) 0.006(2) -0.005(2)
    C5 0.036(3) 0.018(2) 0.015(2) -0.006(2) -0.004(2) -0.0011(19)
    C6 0.024(2) 0.014(2) 0.014(2) -0.0049(18) -0.001(2) 0.0050(18)
    C7 0.017(4) 0.028(3) 0.025(2) -0.004(3) -0.016(3) 0.004(2)
    C8 0.018(2) 0.018(2) 0.027(3) 0.0011(18) -0.007(2) 0.011(2)
    C9 0.014(2) 0.013(2) 0.021(2) -0.0027(16) 0.004(2) 0.0091(18)
    C10 0.015(2) 0.013(2) 0.031(3) 0.0048(16) 0.005(2) 0.0071(19)
    C11 0.018(2) 0.0147(18) 0.018(5) 0.0016(14) 0.008(2) 0.0014(19)
    C12 0.020(2) 0.0125(18) 0.018(2) -0.0080(18) 0.0029(17) 0.0019(19)
    C13 0.031(3) 0.018(3) 0.019(3) -0.002(2) 0.002(2) -0.005(2)
    C14 0.026(3) 0.019(2) 0.018(3) -0.0002(18) 0.011(2) -0.0016(19)
    C15 0.015(2) 0.0085(19) 0.016(2) -0.0037(16) 0.0011(19) 0.0079(18)
    C16 0.020(2) 0.0061(19) 0.016(2) -0.0048(16) 0.005(2) 0.0034(17)
    C17 0.017(2) 0.014(2) 0.020(2) -0.0009(18) 0.006(2) 0.0031(19)
    C18 0.021(2) 0.019(2) 0.030(3) 0.003(2) 0.007(2) -0.001(2)
    C19 0.031(3) 0.016(2) 0.019(3) -0.0051(19) 0.013(2) -0.0041(19)
    C20 0.025(3) 0.013(2) 0.021(3) -0.0071(17) 0.008(2) -0.0013(19)
    C21 0.036(3) 0.017(2) 0.013(2) -0.010(2) 0.000(2) -0.0008(18)
    C22 0.035(3) 0.022(2) 0.015(2) -0.013(2) -0.009(2) 0.002(2)
    C23 0.025(3) 0.016(2) 0.016(2) -0.0101(18) -0.003(2) 0.0034(18)
    C24 0.020(3) 0.022(2) 0.024(3) -0.0088(19) -0.008(2) 0.006(2)
    C25 0.015(2) 0.025(2) 0.023(3) -0.003(2) -0.002(2) 0.008(2)
    C26 0.015(2) 0.008(2) 0.021(2) -0.0051(18) 0.003(2) 0.003(2)
    C27 0.012(2) 0.019(2) 0.021(2) -0.0039(19) 0.0028(19) 0.000(2)
    C28 0.0195(17) 0.0201(16) 0.0269(19) 0.0059(15) -0.003(4) 0.004(5)
_geom_special_details
;
Bond distances, angles <i>etc</i>. have been calculated using the rounded
fractional coordinates. All su's are estimated from the variances of the
(full) variance-covariance matrix. The cell e.s.d.'s are taken into account in
the estimation of distances, angles and torsion angles
;
loop_
    _geom_bond_atom_site_label_1
    _geom_bond_atom_site_label_2
    _geom_bond_site_symmetry_1
    _geom_bond_site_symmetry_2
    _geom_bond_distance
    _geom_bond_publ_flag
    Pb1 O1 . . 2.685(3) yes
    Pb1 O2 . . 2.703(4) yes
    Pb1 O4 . . 2.689(3) yes
    Pb1 O5 . . 2.687(3) yes
    Pb1 N3 . . 2.702(3) yes
    Pb1 N4 . . 2.669(3) yes
    Pb1 N5 . . 2.721(3) yes
    Pb1 N6 . . 2.712(3) yes
    O1 N1 . . 1.247(5) ?
    O2 N1 . . 1.244(5) ?
    O3 N1 . . 1.240(4) ?
    O4 N2 . . 1.272(5) ?
    O5 N2 . . 1.263(5) ?
    O6 N2 . . 1.225(5) ?
    N3 C1 . . 1.358(6) ?
    N3 C12 . . 1.326(5) ?
    N4 C2 . . 1.366(5) ?
    N4 C3 . . 1.327(6) ?
    N5 C15 . . 1.360(6) ?
    N5 C26 . . 1.333(5) ?
    N6 C16 . . 1.368(6) ?
    N6 C17 . . 1.326(5) ?
    C1 C2 . . 1.450(6) no
    C1 C9 . . 1.416(6) no
    C2 C6 . . 1.405(7) no
    C3 C4 . . 1.414(7) no
    C3 C14 . . 1.490(6) no
    C4 C5 . . 1.366(6) no
    C5 C6 . . 1.391(6) no
    C6 C7 . . 1.412(7) no
    C7 C8 . . 1.361(9) no
    C8 C9 . . 1.420(7) no
    C9 C10 . . 1.414(6) no
    C10 C11 . . 1.351(7) no
    C11 C12 . . 1.414(6) no
    C12 C13 . . 1.499(6) no
    C15 C16 . . 1.451(6) no
    C15 C23 . . 1.412(6) no
    C16 C20 . . 1.405(6) no
    C17 C18 . . 1.399(7) no
    C17 C28 . . 1.511(10) no
    C18 C19 . . 1.355(6) no
    C19 C20 . . 1.413(6) no
    C20 C21 . . 1.435(7) no
    C21 C22 . . 1.337(8) no
    C22 C23 . . 1.432(7) no
    C23 C24 . . 1.394(6) no
    C24 C25 . . 1.364(7) no
    C25 C26 . . 1.399(6) no
    C26 C27 . . 1.499(7) no
    C4 H9 . . 0.9500 no
    C5 H8 . . 0.9500 no
    C7 H7 . . 0.9500 no
    C8 H6 . . 0.9500 no
    C10 H5 . . 0.9500 no
    C11 H4 . . 0.9500 no
    C13 H1 . . 0.9800 no
    C13 H2 . . 0.9800 no
    C13 H3 . . 0.9800 no
    C14 H10 . . 0.9800 no
    C14 H11 . . 0.9800 no
    C14 H12 . . 0.9800 no
    C18 H21 . . 0.9500 no
    C19 H20 . . 0.9500 no
    C21 H19 . . 0.9500 no
    C22 H18 . . 0.9500 no
    C24 H17 . . 0.9500 no
    C25 H16 . . 0.9500 no
    C27 H13 . . 0.9800 no
    C27 H14 . . 0.9800 no
    C27 H15 . . 0.9800 no
    C28 H22 . . 0.9800 no
    C28 H23 . . 0.9800 no
    C28 H24 . . 0.9800 no
loop_
    _geom_contact_atom_site_label_1
    _geom_contact_atom_site_label_2
    _geom_contact_distance
    _geom_contact_site_symmetry_1
    _geom_contact_site_symmetry_2
    _geom_contact_publ_flag
    Pb1 H1 3.1300 . . no
    Pb1 H10 3.1000 . . no
    Pb1 H13 3.2500 . . no
    Pb1 H22 3.2600 . . no
    O1 O2 2.137(6) . . no
    O1 C28 3.104(4) . . no
    O1 C25 3.401(7) . 4_485 no
    O2 C4 3.401(6) . 3_644 no
    O2 C13 3.272(7) . . no
    O2 O1 2.137(6) . . no
    O3 C11 3.266(5) . 4_475 no
    O3 C10 3.192(5) . 4_475 no
    O4 O5 2.169(5) . . no
    O4 C28 3.346(9) . . no
    O5 C13 3.286(5) . . no
    O5 C27 3.324(5) . . no
    O5 O4 2.169(5) . . no
    O6 C19 3.323(5) . 3_644 no
    O6 C8 3.376(5) . 2_784 no
    O6 C18 3.302(6) . 3_644 no
    O6 C24 3.158(5) . 2_794 no
    O1 H16 2.6600 . 4_485 no
    O1 H24 2.5500 . . no
    O1 H15 2.9100 . 4_485 no
    O1 H22 2.8700 . . no
    O1 H10 2.5800 . . no
    O2 H23 2.7100 . 1_545 no
    O2 H1 2.5700 . . no
    O2 H9 2.4800 . 3_644 no
    O3 H15 2.7400 . 4_485 no
    O3 H5 2.5300 . 4_475 no
    O3 H4 2.6900 . 4_475 no
    O3 H23 2.6100 . 1_545 no
    O4 H22 2.4000 . . no
    O4 H20 2.5900 . 3_644 no
    O4 H2 2.5900 . 1_565 no
    O5 H6 2.7700 . 2_784 no
    O5 H13 2.3500 . . no
    O5 H1 2.5300 . . no
    O6 H17 2.4200 . 2_794 no
    O6 H6 2.5400 . 2_784 no
    O6 H12 2.6100 . 3_654 no
    O6 H20 2.7300 . 3_644 no
    O6 H21 2.7000 . 3_644 no
    N2 C19 3.302(6) . 3_644 no
    N3 N4 2.752(5) . . no
    N3 C2 2.415(6) . . no
    N4 C16 3.433(5) . . no
    N4 C1 2.421(5) . . no
    N4 N3 2.752(5) . . no
    N4 N5 3.253(5) . . no
    N4 C19 3.336(5) . 1_545 no
    N4 C15 3.232(5) . . no
    N5 C16 2.424(5) . . no
    N5 C11 3.431(5) . 1_565 no
    N5 N4 3.253(5) . . no
    N5 N6 2.771(5) . . no
    N5 C1 3.416(5) . . no
    N5 C2 3.228(5) . . no
    N6 C14 3.356(5) . . no
    N6 N5 2.771(5) . . no
    N6 C15 2.425(5) . . no
    N1 H23 2.9500 . 1_545 no
    N2 H20 2.5900 . 3_644 no
    C1 C20 3.462(6) . 1_545 no
    C1 C26 3.264(6) . . no
    C1 C27 3.531(6) . . no
    C2 C20 3.526(6) . 1_545 no
    C2 C15 3.355(6) . . no
    C2 C19 3.537(6) . 1_545 no
    C2 C21 3.546(6) . 1_545 no
    C2 C26 3.461(6) . . no
    C3 C16 3.254(6) . . no
    C3 C15 3.447(6) . . no
    C4 O2 3.401(6) . 3_655 no
    C5 C23 3.462(6) . . no
    C5 C22 3.561(6) . . no
    C6 C24 3.478(6) . . no
    C6 C21 3.482(6) . 1_545 no
    C6 C23 3.458(6) . . no
    C7 C24 3.518(8) . . no
    C7 C21 3.591(8) . 1_545 no
    C8 C22 3.318(6) . 1_545 no
    C8 O6 3.376(5) . 2_785 no
    C9 C22 3.501(6) . 1_545 no
    C9 C23 3.480(6) . 1_545 no
    C10 C23 3.428(6) . 1_545 no
    C10 C24 3.583(6) . 1_545 no
    C10 C15 3.492(6) . 1_545 no
    C10 O3 3.192(5) . 4_575 no
    C11 C15 3.524(7) . 1_545 no
    C11 O3 3.266(5) . 4_575 no
    C11 N5 3.431(5) . 1_545 no
    C13 O2 3.272(7) . . no
    C13 O5 3.286(5) . . no
    C14 C17 3.554(6) . . no
    C14 N6 3.356(5) . . no
    C14 C16 3.503(6) . . no
    C15 C11 3.524(7) . 1_565 no
    C15 C10 3.492(6) . 1_565 no
    C15 C3 3.447(6) . . no
    C15 C2 3.355(6) . . no
    C16 C3 3.254(6) . . no
    C16 C14 3.503(6) . . no
    C17 C14 3.554(6) . . no
    C18 O6 3.302(6) . 3_655 no
    C19 N2 3.302(6) . 3_655 no
    C19 O6 3.323(5) . 3_655 no
    C19 N4 3.336(5) . 1_565 no
    C19 C2 3.537(6) . 1_565 no
    C20 C2 3.526(6) . 1_565 no
    C20 C1 3.462(6) . 1_565 no
    C21 C6 3.482(6) . 1_565 no
    C21 C7 3.591(8) . 1_565 no
    C21 C2 3.546(6) . 1_565 no
    C22 C8 3.318(6) . 1_565 no
    C22 C9 3.501(6) . 1_565 no
    C22 C5 3.561(6) . . no
    C23 C10 3.428(6) . 1_565 no
    C23 C6 3.458(6) . . no
    C23 C5 3.462(6) . . no
    C23 C9 3.480(6) . 1_565 no
    C24 C6 3.478(6) . . no
    C24 C10 3.583(6) . 1_565 no
    C24 C7 3.518(8) . . no
    C24 O6 3.158(5) . 2_795 no
    C25 O1 3.401(7) . 4_585 no
    C26 C1 3.264(6) . . no
    C26 C2 3.461(6) . . no
    C27 O5 3.324(5) . . no
    C27 C1 3.531(6) . . no
    C28 O1 3.104(4) . . no
    C28 O4 3.346(9) . . no
    C1 H14 3.0700 . . no
    C9 H14 3.0100 . . no
    C10 H14 2.9500 . . no
    C11 H14 3.0000 . . no
    C12 H14 3.0400 . . no
    C17 H11 3.0500 . . no
    C18 H11 3.1000 . . no
    C19 H11 3.0900 . . no
    C20 H11 3.1000 . . no
    H1 Pb1 3.1300 . . no
    H1 O2 2.5700 . . no
    H1 O5 2.5300 . . no
    H2 O4 2.5900 . 1_545 no
    H3 H4 2.4700 . . no
    H3 H7 2.5900 . 2_784 no
    H4 H3 2.4700 . . no
    H4 O3 2.6900 . 4_575 no
    H5 H6 2.5500 . . no
    H5 O3 2.5300 . 4_575 no
    H6 H5 2.5500 . . no
    H6 O5 2.7700 . 2_785 no
    H6 O6 2.5400 . 2_785 no
    H7 H8 2.4900 . . no
    H7 H3 2.5900 . 2_785 no
    H8 H7 2.4900 . . no
    H9 O2 2.4800 . 3_655 no
    H10 Pb1 3.1000 . . no
    H10 O1 2.5800 . . no
    H11 C17 3.0500 . . no
    H11 C18 3.1000 . . no
    H11 C19 3.0900 . . no
    H11 C20 3.1000 . . no
    H12 O6 2.6100 . 3_645 no
    H13 Pb1 3.2500 . . no
    H13 O5 2.3500 . . no
    H14 C1 3.0700 . . no
    H14 C9 3.0100 . . no
    H14 C10 2.9500 . . no
    H14 C11 3.0000 . . no
    H14 C12 3.0400 . . no
    H15 O1 2.9100 . 4_585 no
    H15 O3 2.7400 . 4_585 no
    H16 O1 2.6600 . 4_585 no
    H17 H18 2.5100 . . no
    H17 O6 2.4200 . 2_795 no
    H18 H17 2.5100 . . no
    H19 H20 2.5500 . . no
    H20 H19 2.5500 . . no
    H20 O4 2.5900 . 3_655 no
    H20 O6 2.7300 . 3_655 no
    H20 N2 2.5900 . 3_655 no
    H21 H23 2.5200 . . no
    H21 O6 2.7000 . 3_655 no
    H22 Pb1 3.2600 . . no
    H22 O1 2.8700 . . no
    H22 O4 2.4000 . . no
    H23 O2 2.7100 . 1_565 no
    H23 O3 2.6100 . 1_565 no
    H23 N1 2.9500 . 1_565 no
    H23 H21 2.5200 . . no
    H24 O1 2.5500 . . no
loop_
    _geom_angle_atom_site_label_1
    _geom_angle_atom_site_label_2
    _geom_angle_atom_site_label_3
    _geom_angle_site_symmetry_1
    _geom_angle_site_symmetry_2
    _geom_angle_site_symmetry_3
    _geom_angle
    _geom_angle_publ_flag
    O1 Pb1 O2 . . . 46.73(13) ?
    O1 Pb1 O4 . . . 86.83(18) ?
    O1 Pb1 O5 . . . 112.8(2) ?
    O1 Pb1 N3 . . . 119.85(10) ?
    O1 Pb1 N4 . . . 96.4(2) ?
    O1 Pb1 N5 . . . 148.75(15) ?
    O1 Pb1 N6 . . . 88.16(12) ?
    O2 Pb1 O4 . . . 96.79(12) ?
    O2 Pb1 O5 . . . 86.86(12) ?
    O2 Pb1 N3 . . . 80.77(10) ?
    O2 Pb1 N4 . . . 100.36(12) ?
    O2 Pb1 N5 . . . 162.89(10) ?
    O2 Pb1 N6 . . . 134.89(10) ?
    O4 Pb1 O5 . . . 47.60(10) ?
    O4 Pb1 N3 . . . 133.56(10) ?
    O4 Pb1 N4 . . . 159.17(10) ?
    O4 Pb1 N5 . . . 92.39(10) ?
    O4 Pb1 N6 . . . 77.33(10) ?
    O5 Pb1 N3 . . . 86.05(10) ?
    O5 Pb1 N4 . . . 144.77(10) ?
    O5 Pb1 N5 . . . 88.75(10) ?
    O5 Pb1 N6 . . . 116.70(10) ?
    N3 Pb1 N4 . . . 61.64(10) ?
    N3 Pb1 N5 . . . 82.44(10) ?
    N3 Pb1 N6 . . . 134.93(10) ?
    N4 Pb1 N5 . . . 74.25(10) ?
    N4 Pb1 N6 . . . 82.19(10) ?
    N5 Pb1 N6 . . . 61.33(10) ?
    Pb1 O1 N1 . . . 97.9(2) ?
    Pb1 O2 N1 . . . 97.1(3) ?
    Pb1 O4 N2 . . . 96.1(2) ?
    Pb1 O5 N2 . . . 96.4(2) ?
    O1 N1 O2 . . . 118.2(3) ?
    O1 N1 O3 . . . 121.1(3) ?
    O2 N1 O3 . . . 120.7(3) ?
    O4 N2 O5 . . . 117.7(3) ?
    O4 N2 O6 . . . 121.1(4) ?
    O5 N2 O6 . . . 121.2(4) ?
    Pb1 N3 C1 . . . 110.3(2) ?
    Pb1 N3 C12 . . . 124.8(2) ?
    C1 N3 C12 . . . 118.9(3) ?
    Pb1 N4 C2 . . . 110.7(3) ?
    Pb1 N4 C3 . . . 122.2(3) ?
    C2 N4 C3 . . . 119.2(4) ?
    Pb1 N5 C15 . . . 110.0(2) ?
    Pb1 N5 C26 . . . 123.7(3) ?
    C15 N5 C26 . . . 118.2(4) ?
    Pb1 N6 C16 . . . 111.4(2) ?
    Pb1 N6 C17 . . . 124.7(3) ?
    C16 N6 C17 . . . 119.1(4) ?
    N3 C1 C2 . . . 118.6(4) ?
    N3 C1 C9 . . . 122.8(4) ?
    C2 C1 C9 . . . 118.7(4) no
    N4 C2 C1 . . . 118.5(4) ?
    N4 C2 C6 . . . 122.2(4) ?
    C1 C2 C6 . . . 119.2(4) no
    N4 C3 C4 . . . 121.5(4) ?
    N4 C3 C14 . . . 118.7(4) ?
    C4 C3 C14 . . . 119.8(4) no
    C3 C4 C5 . . . 119.1(4) no
    C4 C5 C6 . . . 120.7(4) no
    C2 C6 C5 . . . 117.3(4) no
    C2 C6 C7 . . . 119.9(5) no
    C5 C6 C7 . . . 122.8(5) no
    C6 C7 C8 . . . 121.6(6) no
    C7 C8 C9 . . . 120.1(4) no
    C1 C9 C8 . . . 120.3(4) no
    C1 C9 C10 . . . 116.4(4) no
    C8 C9 C10 . . . 123.3(4) no
    C9 C10 C11 . . . 120.2(4) no
    C10 C11 C12 . . . 119.9(4) no
    N3 C12 C11 . . . 121.7(4) ?
    N3 C12 C13 . . . 118.2(4) ?
    C11 C12 C13 . . . 120.2(4) no
    N5 C15 C16 . . . 119.1(4) ?
    N5 C15 C23 . . . 122.7(4) ?
    C16 C15 C23 . . . 118.1(4) no
    N6 C16 C15 . . . 118.7(4) ?
    N6 C16 C20 . . . 122.1(4) ?
    C15 C16 C20 . . . 119.3(4) no
    N6 C17 C18 . . . 121.8(4) ?
    N6 C17 C28 . . . 117.9(4) ?
    C18 C17 C28 . . . 120.3(4) no
    C17 C18 C19 . . . 119.8(4) no
    C18 C19 C20 . . . 120.2(4) no
    C16 C20 C19 . . . 116.8(4) no
    C16 C20 C21 . . . 120.2(4) no
    C19 C20 C21 . . . 123.0(4) no
    C20 C21 C22 . . . 120.6(4) no
    C21 C22 C23 . . . 120.9(5) no
    C15 C23 C22 . . . 120.6(4) no
    C15 C23 C24 . . . 117.3(4) no
    C22 C23 C24 . . . 122.1(4) no
    C23 C24 C25 . . . 119.6(4) no
    C24 C25 C26 . . . 120.1(4) no
    N5 C26 C25 . . . 122.0(4) ?
    N5 C26 C27 . . . 118.0(4) ?
    C25 C26 C27 . . . 120.0(4) no
    C3 C4 H9 . . . 120.00 no
    C5 C4 H9 . . . 120.00 no
    C4 C5 H8 . . . 120.00 no
    C6 C5 H8 . . . 120.00 no
    C6 C7 H7 . . . 119.00 no
    C8 C7 H7 . . . 119.00 no
    C7 C8 H6 . . . 120.00 no
    C9 C8 H6 . . . 120.00 no
    C9 C10 H5 . . . 120.00 no
    C11 C10 H5 . . . 120.00 no
    C10 C11 H4 . . . 120.00 no
    C12 C11 H4 . . . 120.00 no
    C12 C13 H1 . . . 109.00 no
    C12 C13 H2 . . . 109.00 no
    C12 C13 H3 . . . 109.00 no
    H1 C13 H2 . . . 109.00 no
    H1 C13 H3 . . . 109.00 no
    H2 C13 H3 . . . 109.00 no
    C3 C14 H10 . . . 109.00 no
    C3 C14 H11 . . . 110.00 no
    C3 C14 H12 . . . 109.00 no
    H10 C14 H11 . . . 109.00 no
    H10 C14 H12 . . . 109.00 no
    H11 C14 H12 . . . 109.00 no
    C17 C18 H21 . . . 120.00 no
    C19 C18 H21 . . . 120.00 no
    C18 C19 H20 . . . 120.00 no
    C20 C19 H20 . . . 120.00 no
    C20 C21 H19 . . . 120.00 no
    C22 C21 H19 . . . 120.00 no
    C21 C22 H18 . . . 120.00 no
    C23 C22 H18 . . . 120.00 no
    C23 C24 H17 . . . 120.00 no
    C25 C24 H17 . . . 120.00 no
    C24 C25 H16 . . . 120.00 no
    C26 C25 H16 . . . 120.00 no
    C26 C27 H13 . . . 109.00 no
    C26 C27 H14 . . . 109.00 no
    C26 C27 H15 . . . 109.00 no
    H13 C27 H14 . . . 110.00 no
    H13 C27 H15 . . . 109.00 no
    H14 C27 H15 . . . 109.00 no
    C17 C28 H22 . . . 109.00 no
    C17 C28 H23 . . . 110.00 no
    C17 C28 H24 . . . 110.00 no
    H22 C28 H23 . . . 109.00 no
    H22 C28 H24 . . . 109.00 no
    H23 C28 H24 . . . 109.00 no
loop_
    _geom_torsion_atom_site_label_1
    _geom_torsion_atom_site_label_2
    _geom_torsion_atom_site_label_3
    _geom_torsion_atom_site_label_4
    _geom_torsion_site_symmetry_1
    _geom_torsion_site_symmetry_2
    _geom_torsion_site_symmetry_3
    _geom_torsion_site_symmetry_4
    _geom_torsion
    _geom_torsion_publ_flag
    O2 Pb1 O1 N1 . . . . 2.2(3) no
    O4 Pb1 O1 N1 . . . . 104.6(5) no
    O5 Pb1 O1 N1 . . . . 63.7(5) no
    N3 Pb1 O1 N1 . . . . -35.2(6) no
    N4 Pb1 O1 N1 . . . . -96.1(5) no
    N5 Pb1 O1 N1 . . . . -166.0(3) no
    N6 Pb1 O1 N1 . . . . -178.0(5) no
    O1 Pb1 O2 N1 . . . . -2.2(3) no
    O4 Pb1 O2 N1 . . . . -81.3(3) no
    O5 Pb1 O2 N1 . . . . -128.0(3) no
    N3 Pb1 O2 N1 . . . . 145.5(3) no
    N4 Pb1 O2 N1 . . . . 86.8(3) no
    N6 Pb1 O2 N1 . . . . -2.5(4) no
    O1 Pb1 O4 N2 . . . . -133.4(3) no
    O2 Pb1 O4 N2 . . . . -87.6(2) no
    O5 Pb1 O4 N2 . . . . -8.2(2) no
    N3 Pb1 O4 N2 . . . . -3.9(3) no
    N4 Pb1 O4 N2 . . . . 127.1(3) no
    N5 Pb1 O4 N2 . . . . 77.9(2) no
    N6 Pb1 O4 N2 . . . . 137.8(2) no
    O1 Pb1 O5 N2 . . . . 70.6(2) no
    O2 Pb1 O5 N2 . . . . 110.4(2) no
    O4 Pb1 O5 N2 . . . . 8.3(2) no
    N3 Pb1 O5 N2 . . . . -168.6(2) no
    N4 Pb1 O5 N2 . . . . -146.0(2) no
    N5 Pb1 O5 N2 . . . . -86.1(2) no
    N6 Pb1 O5 N2 . . . . -29.4(3) no
    O1 Pb1 N3 C1 . . . . -115.3(3) no
    O1 Pb1 N3 C12 . . . . 92.4(4) no
    O2 Pb1 N3 C1 . . . . -142.0(3) no
    O2 Pb1 N3 C12 . . . . 65.8(3) no
    O4 Pb1 N3 C1 . . . . 127.4(3) no
    O4 Pb1 N3 C12 . . . . -24.8(4) no
    O5 Pb1 N3 C1 . . . . 130.6(3) no
    O5 Pb1 N3 C12 . . . . -21.7(3) no
    N4 Pb1 N3 C1 . . . . -34.8(3) no
    N4 Pb1 N3 C12 . . . . 173.0(3) no
    N5 Pb1 N3 C1 . . . . 41.3(3) no
    N5 Pb1 N3 C12 . . . . -110.9(3) no
    N6 Pb1 N3 C1 . . . . 6.0(3) no
    N6 Pb1 N3 C12 . . . . -146.2(3) no
    O1 Pb1 N4 C2 . . . . 156.1(3) no
    O1 Pb1 N4 C3 . . . . -55.4(3) no
    O2 Pb1 N4 C2 . . . . 109.0(3) no
    O2 Pb1 N4 C3 . . . . -102.5(3) no
    O4 Pb1 N4 C2 . . . . -106.1(3) no
    O4 Pb1 N4 C3 . . . . 42.4(5) no
    O5 Pb1 N4 C2 . . . . 9.6(3) no
    O5 Pb1 N4 C3 . . . . 158.1(3) no
    N3 Pb1 N4 C2 . . . . 35.5(2) no
    N3 Pb1 N4 C3 . . . . -176.0(3) no
    N5 Pb1 N4 C2 . . . . -54.4(3) no
    N5 Pb1 N4 C3 . . . . 94.1(3) no
    N6 Pb1 N4 C2 . . . . -116.7(3) no
    N6 Pb1 N4 C3 . . . . 31.8(3) no
    O1 Pb1 N5 C15 . . . . 21.7(5) no
    O1 Pb1 N5 C26 . . . . 169.5(4) no
    O4 Pb1 N5 C15 . . . . 109.5(3) no
    O4 Pb1 N5 C26 . . . . -102.7(3) no
    O5 Pb1 N5 C15 . . . . 157.0(3) no
    O5 Pb1 N5 C26 . . . . -55.3(3) no
    N3 Pb1 N5 C15 . . . . -116.8(3) no
    N3 Pb1 N5 C26 . . . . 30.9(3) no
    N4 Pb1 N5 C15 . . . . -54.3(3) no
    N4 Pb1 N5 C26 . . . . 93.5(3) no
    N6 Pb1 N5 C15 . . . . 35.4(3) no
    N6 Pb1 N5 C26 . . . . -176.9(4) no
    O1 Pb1 N6 C16 . . . . 139.5(3) no
    O1 Pb1 N6 C17 . . . . -15.4(4) no
    O2 Pb1 N6 C16 . . . . 139.7(3) no
    O2 Pb1 N6 C17 . . . . -15.2(4) no
    O4 Pb1 N6 C16 . . . . -133.3(3) no
    O4 Pb1 N6 C17 . . . . 71.8(3) no
    O5 Pb1 N6 C16 . . . . -105.8(3) no
    O5 Pb1 N6 C17 . . . . 99.3(3) no
    N3 Pb1 N6 C16 . . . . 7.4(3) no
    N3 Pb1 N6 C17 . . . . -147.5(3) no
    N4 Pb1 N6 C16 . . . . 42.9(3) no
    N4 Pb1 N6 C17 . . . . -112.0(3) no
    N5 Pb1 N6 C16 . . . . -33.4(3) no
    N5 Pb1 N6 C17 . . . . 171.7(4) no
    Pb1 O1 N1 O2 . . . . -4.0(6) no
    Pb1 O1 N1 O3 . . . . 176.0(3) no
    Pb1 O2 N1 O1 . . . . 3.9(6) no
    Pb1 O2 N1 O3 . . . . -176.1(3) no
    Pb1 O4 N2 O5 . . . . 14.7(4) no
    Pb1 O4 N2 O6 . . . . -167.8(3) no
    Pb1 O5 N2 O4 . . . . -14.7(4) no
    Pb1 O5 N2 O6 . . . . 167.8(3) no
    Pb1 N3 C1 C2 . . . . 33.0(4) no
    Pb1 N3 C1 C9 . . . . -148.7(3) no
    C12 N3 C1 C2 . . . . -172.9(4) no
    C12 N3 C1 C9 . . . . 5.5(6) no
    Pb1 N3 C12 C11 . . . . 146.5(3) no
    Pb1 N3 C12 C13 . . . . -34.4(5) no
    C1 N3 C12 C11 . . . . -3.6(6) no
    C1 N3 C12 C13 . . . . 175.5(4) no
    Pb1 N4 C2 C1 . . . . -35.5(4) no
    Pb1 N4 C2 C6 . . . . 146.8(3) no
    C3 N4 C2 C1 . . . . 174.9(4) no
    C3 N4 C2 C6 . . . . -2.8(6) no
    Pb1 N4 C3 C4 . . . . -143.4(3) no
    Pb1 N4 C3 C14 . . . . 38.1(5) no
    C2 N4 C3 C4 . . . . 2.6(6) no
    C2 N4 C3 C14 . . . . -176.0(4) no
    Pb1 N5 C15 C16 . . . . -37.0(4) no
    Pb1 N5 C15 C23 . . . . 146.2(3) no
    C26 N5 C15 C16 . . . . 173.3(4) no
    C26 N5 C15 C23 . . . . -3.5(6) no
    Pb1 N5 C26 C25 . . . . -142.7(3) no
    Pb1 N5 C26 C27 . . . . 40.0(5) no
    C15 N5 C26 C25 . . . . 2.6(6) no
    C15 N5 C26 C27 . . . . -174.7(4) no
    Pb1 N6 C16 C15 . . . . 30.5(4) no
    Pb1 N6 C16 C20 . . . . -151.2(3) no
    C17 N6 C16 C15 . . . . -173.1(4) no
    C17 N6 C16 C20 . . . . 5.3(6) no
    Pb1 N6 C17 C18 . . . . 152.3(3) no
    Pb1 N6 C17 C28 . . . . -26.9(6) no
    C16 N6 C17 C18 . . . . -0.8(6) no
    C16 N6 C17 C28 . . . . -180.0(4) no
    N3 C1 C2 N4 . . . . 1.3(6) no
    N3 C1 C2 C6 . . . . 179.1(4) no
    C9 C1 C2 N4 . . . . -177.1(4) no
    C9 C1 C2 C6 . . . . 0.7(6) no
    N3 C1 C9 C8 . . . . 178.8(4) no
    N3 C1 C9 C10 . . . . -3.1(6) no
    C2 C1 C9 C8 . . . . -2.8(6) no
    C2 C1 C9 C10 . . . . 175.3(4) no
    N4 C2 C6 C5 . . . . 0.5(6) no
    N4 C2 C6 C7 . . . . -179.0(5) no
    C1 C2 C6 C5 . . . . -177.2(4) no
    C1 C2 C6 C7 . . . . 3.3(7) no
    N4 C3 C4 C5 . . . . -0.1(6) no
    C14 C3 C4 C5 . . . . 178.4(4) no
    C3 C4 C5 C6 . . . . -2.3(6) no
    C4 C5 C6 C2 . . . . 2.1(6) no
    C4 C5 C6 C7 . . . . -178.5(5) no
    C2 C6 C7 C8 . . . . -5.3(9) no
    C5 C6 C7 C8 . . . . 175.2(5) no
    C6 C7 C8 C9 . . . . 3.2(9) no
    C7 C8 C9 C1 . . . . 0.9(7) no
    C7 C8 C9 C10 . . . . -177.0(5) no
    C1 C9 C10 C11 . . . . -1.2(6) no
    C8 C9 C10 C11 . . . . 176.9(4) no
    C9 C10 C11 C12 . . . . 2.9(6) no
    C10 C11 C12 N3 . . . . -0.5(6) no
    C10 C11 C12 C13 . . . . -179.6(4) no
    N5 C15 C16 N6 . . . . 4.8(6) no
    N5 C15 C16 C20 . . . . -173.6(4) no
    C23 C15 C16 N6 . . . . -178.2(4) no
    C23 C15 C16 C20 . . . . 3.4(6) no
    N5 C15 C23 C22 . . . . 178.9(4) no
    N5 C15 C23 C24 . . . . 0.7(6) no
    C16 C15 C23 C22 . . . . 2.0(6) no
    C16 C15 C23 C24 . . . . -176.2(4) no
    N6 C16 C20 C19 . . . . -5.9(6) no
    N6 C16 C20 C21 . . . . 175.1(4) no
    C15 C16 C20 C19 . . . . 172.5(4) no
    C15 C16 C20 C21 . . . . -6.6(6) no
    N6 C17 C18 C19 . . . . -2.9(7) no
    C28 C17 C18 C19 . . . . 176.2(5) no
    C17 C18 C19 C20 . . . . 2.2(7) no
    C18 C19 C20 C16 . . . . 2.0(6) no
    C18 C19 C20 C21 . . . . -178.9(4) no
    C16 C20 C21 C22 . . . . 4.4(7) no
    C19 C20 C21 C22 . . . . -174.6(4) no
    C20 C21 C22 C23 . . . . 1.2(7) no
    C21 C22 C23 C15 . . . . -4.4(7) no
    C21 C22 C23 C24 . . . . 173.7(4) no
    C15 C23 C24 C25 . . . . 3.1(6) no
    C22 C23 C24 C25 . . . . -175.1(4) no
    C23 C24 C25 C26 . . . . -4.0(6) no
    C24 C25 C26 N5 . . . . 1.1(6) no
    C24 C25 C26 C27 . . . . 178.4(4) no
loop_
    _geom_hbond_atom_site_label_D
    _geom_hbond_atom_site_label_H
    _geom_hbond_atom_site_label_A
    _geom_hbond_site_symmetry_A
    _geom_hbond_distance_DH
    _geom_hbond_distance_HA
    _geom_hbond_distance_DA
    _geom_hbond_angle_DHA
    _geom_hbond_publ_flag
    C13 H1 O2 . 0.98 2.570 3.272(7) 128 yes
    C13 H1 O5 . 0.98 2.530 3.286(5) 134 yes
    C13 H2 O4 1_545 0.98 2.590 3.496(5) 153 yes
    C10 H5 O3 4_575 0.95 2.530 3.192(5) 127 yes
    C8 H6 O6 2_785 0.95 2.540 3.376(5) 147 yes
    C4 H9 O2 3_655 0.95 2.480 3.401(6) 163 yes
    C14 H10 O1 . 0.98 2.580 3.555(11) 177 yes
    C27 H13 O5 . 0.98 2.350 3.324(5) 172 yes
    C24 H17 O6 2_795 0.95 2.420 3.158(5) 135 yes
    C19 H20 O4 3_655 0.95 2.590 3.482(6) 156 yes
    C28 H22 O4 . 0.98 2.400 3.346(9) 161 yes
    C28 H24 O1 . 0.98 2.550 3.104(4) 116 yes
    C14 H11 Cg4 . 0.98 2.77 3.415(4) 124 yes
    C27 H14 Cg1 . 0.98 2.69 3.419(4) 131 yes
