# Supplementary material for: Bis(2,9-dimethyl-1,10-phenanthroline-κ2 N,N′)bis­(nitrato-κ2 O,O′)lead(II)
Source: Acta Crystallogr Sect E Struct Rep Online. 2010 Jun 16;66(Pt 7):m805–6. doi: 10.1107/S1600536810022312 (PMC3006962; doi:10.1107/S1600536810022312)
Supplement: Supplementary file 2 [file e-66-0m805-Isup2.hkl]

# 
# h,k,l, Fc-squared, Fo-squared, sigma(Fo-squared) and status flag 
# 
data_I
_shelx_title ' 901       P n a 21     R = 0.02' 
_shelx_refln_list_code          4 
_shelx_F_calc_maximum      377.12 
_exptl_crystal_F_000      1455.56 
_reflns_d_resolution_high  0.7304 
 
loop_ 
 _symmetry_equiv_pos_as_xyz 
 'x, y, z' 
 '-x, -y, z+1/2' 
 '-x+1/2, y+1/2, z+1/2' 
 'x+1/2, -y+1/2, z' 
 
_cell_length_a    19.9164 
_cell_length_b     8.0173 
_cell_length_c    16.3575 
_cell_angle_alpha  90.000 
_cell_angle_beta   90.000 
_cell_angle_gamma  90.000 
 
_shelx_F_squared_multiplier     1.000 
 
loop_ 
 _refln_index_h 
 _refln_index_k 
 _refln_index_l 
 _refln_F_squared_calc 
 _refln_F_squared_meas 
 _refln_F_squared_sigma 
 _refln_observed_status 
   2   6 -15     4363.89     4394.13    393.17 o 
   4   7 -15        2.92       23.53    375.62 o 
   5   7 -15      923.40     1013.77    409.54 o 
   1   5 -14     2692.85     2682.29    275.53 o 
  16   5 -14       10.80      100.23    396.83 o 
   0   6 -14     8759.64     8223.09    399.80 o 
   1   6 -14    10551.31    10141.23    450.87 o 
   2   6 -14     4315.80     4177.72    384.25 o 
   2   7 -14     5278.95     4915.35    424.63 o 
   3   7 -14     2677.44     2725.41    402.74 o 
   4   7 -14    11702.52    11337.97    555.10 o 
   5   7 -14     4229.38     3381.68    454.32 o 
   3   8 -14        3.32       54.55    374.83 o 
   4   8 -14       54.31      211.39    403.01 o 
   5   8 -14      341.89      132.33    443.78 o 
  19   1 -13      286.97      374.01    272.97 o 
  18   2 -13     2972.61     3063.54    432.07 o 
  19   2 -13     4713.52     5162.10    517.85 o 
  18   3 -13     2139.25     1907.22    413.00 o 
   3   4 -13    22480.55    21321.86    397.57 o 
  17   4 -13     1916.79     1971.44    456.04 o 
  18   4 -13       67.76       14.27    415.66 o 
   1   5 -13    16449.13    15202.30    423.57 o 
   2   5 -13     1370.90     1278.85    238.34 o 
  15   5 -13    10339.85    10347.93    531.35 o 
  16   5 -13     1439.43     1627.90    435.03 o 
  17   5 -13     8845.56     9137.73    383.10 o 
  18   5 -13      628.03      536.21    413.17 o 
   1   6 -13     1964.48     1784.17    210.56 o 
   2   6 -13     5890.28     5119.20    377.82 o 
  13   6 -13     6161.22     6105.68    441.77 o 
  14   6 -13     3516.82     3903.49    433.37 o 
   0   7 -13    11539.65    12051.39    482.84 o 
   1   7 -13     1820.51     1461.63    338.49 o 
   2   7 -13     6774.38     6487.16    447.94 o 
   3   7 -13      744.09      925.49    363.96 o 
   4   7 -13      229.98      164.76    373.09 o 
   5   7 -13      393.97      441.57    414.41 o 
   1   8 -13      117.20      258.49    358.64 o 
   2   8 -13     4938.93     4711.72    454.23 o 
   3   8 -13      242.66      232.95    396.03 o 
   4   8 -13    13081.64    12618.26    615.96 o 
   5   8 -13      201.13      136.84    427.58 o 
   6   8 -13     4354.87     4478.62    500.36 o 
  20   0 -12      125.37      150.96    382.66 o 
   5   1 -12     3787.16     3654.87    160.30 o 
  18   1 -12     5843.32     5507.69    455.53 o 
  19   1 -12     2335.98     2128.77    325.68 o 
  20   1 -12    11889.86    12278.23    544.45 o 
  18   2 -12     4501.11     5035.35    493.25 o 
  19   2 -12      471.50      674.09    277.85 o 
  20   2 -12       51.12       93.34    423.63 o 
   5   3 -12    19598.57    18793.77    274.92 o 
  17   3 -12     1373.41     1406.86    404.26 o 
  18   3 -12      689.67      971.08    301.80 o 
  19   3 -12    10594.58    10435.03    396.55 o 
   4   4 -12       28.30       63.08    149.36 o 
   5   4 -12     4481.87     3895.79    194.40 o 
  16   4 -12      175.89      323.85    378.99 o 
  17   4 -12    13603.17    14227.74    581.48 o 
  18   4 -12      243.27      184.13    267.90 o 
  19   4 -12     1464.81     1676.43    447.57 o 
   1   5 -12     4327.95     3907.71    284.72 o 
   2   5 -12      861.87      738.80    220.98 o 
   3   5 -12    11314.80    10956.82    339.08 o 
   4   5 -12     1227.13     1443.63    204.84 o 
  14   5 -12      419.95      126.78    345.80 o 
  15   5 -12     1361.27     1635.37    376.25 o 
  16   5 -12      172.84      199.69    363.77 o 
  17   5 -12     2105.52     2146.77    295.86 o 
  18   5 -12      691.46      853.07    303.03 o 
  19   5 -12     7750.23     7518.96    526.96 o 
   0   6 -12     9814.17    10327.40    408.87 o 
   1   6 -12     7944.94     7587.46    269.85 o 
   2   6 -12     4344.72     4306.20    234.84 o 
   3   6 -12      247.97      391.28    222.09 o 
  12   6 -12       38.42      137.91    317.43 o 
  13   6 -12     1504.77     1690.95    361.52 o 
  14   6 -12     2580.55     2550.95    388.69 o 
  15   6 -12     6199.94     7001.54    473.23 o 
  16   6 -12     4808.74     4618.08    461.57 o 
  17   6 -12     5430.90     5860.27    495.80 o 
   1   7 -12      769.08      786.03    217.90 o 
   2   7 -12     6511.68     6352.51    279.44 o 
   3   7 -12     3263.64     3311.77    394.15 o 
   4   7 -12    11122.80    11131.74    529.82 o 
   5   7 -12     3339.29     3432.08    415.81 o 
   6   7 -12     5521.00     5448.13    504.10 o 
   0   8 -12    11593.10    11812.53    515.34 o 
   1   8 -12       87.17      132.26    336.04 o 
   2   8 -12     6714.46     6640.83    465.77 o 
   3   8 -12       82.39       -3.94    376.01 o 
   4   8 -12       23.44       56.30    373.69 o 
   5   8 -12      135.78      135.00    394.80 o 
   6   8 -12     6842.92     7326.13    566.24 o 
   7   8 -12      374.46      233.65    432.93 o 
   1   9 -12      325.21      126.62    398.79 o 
   2   9 -12     3843.60     3573.03    462.01 o 
  18   0 -11    10504.20    10059.50    505.16 o 
  20   0 -11    13961.33    14300.28    638.70 o 
   5   1 -11     1603.34     1373.93    113.74 o 
   6   1 -11    17449.32    17623.83    610.58 o 
   7   1 -11     4816.19     4894.54    124.52 o 
  18   1 -11     4414.81     4795.18    325.46 o 
  19   1 -11      529.08      310.23    250.91 o 
  20   1 -11       27.44      328.21    306.36 o 
  21   1 -11      426.92      345.19    450.47 o 
   7   2 -11     3547.16     3670.46    171.51 o 
  17   2 -11     1862.47     1772.67    386.61 o 
  18   2 -11     3857.22     3880.15    290.66 o 
  19   2 -11     6073.91     5981.86    358.18 o 
  20   2 -11     8767.58     9014.90    394.21 o 
   4   3 -11      158.40      126.75    121.68 o 
   5   3 -11     1887.17     2138.28    133.26 o 
   6   3 -11     1970.91     2054.08    115.59 o 
  16   3 -11     3554.42     3730.26    426.51 o 
  17   3 -11    13221.01    14082.70    554.75 o 
  18   3 -11     2386.89     2226.13    279.83 o 
  19   3 -11     1102.85     1198.97    306.61 o 
  20   3 -11      586.19      284.84    296.38 o 
   4   4 -11       34.74      102.47    152.35 o 
   5   4 -11    31639.52    29043.58    385.96 o 
   6   4 -11      356.54      317.09    132.25 o 
  15   4 -11     1441.69     1477.67    338.34 o 
  17   4 -11     2610.06     2185.62    286.86 o 
  18   4 -11      439.78      412.23    266.97 o 
  19   4 -11    13406.63    13734.60    726.20 o 
  20   4 -11        7.12        9.79    427.11 o 
   0   5 -11     1671.39     1701.55    254.65 o 
   1   5 -11    18610.99    18115.12    436.10 o 
   2   5 -11     1338.15     1137.35    221.71 o 
   3   5 -11     2557.37     2538.58    225.99 o 
   4   5 -11     1112.49     1118.19    195.41 o 
   5   5 -11     2679.30     2898.71    214.34 o 
  13   5 -11     3952.97     4171.78    367.18 o 
  14   5 -11      825.32      596.66    343.50 o 
  15   5 -11    10890.67    10842.94    498.01 o 
  16   5 -11     1401.44     1111.35    254.88 o 
  17   5 -11     8202.26     8141.87    360.88 o 
  18   5 -11     1365.45     1216.93    282.58 o 
  19   5 -11      401.37      169.43    286.50 o 
  20   5 -11        9.35       87.29    413.47 o 
   1   6 -11     1124.72     1027.18    190.86 o 
   2   6 -11     4390.54     4063.41    220.31 o 
   3   6 -11     5714.49     5503.89    304.37 o 
   4   6 -11     9516.54     9002.16    332.03 o 
   5   6 -11    10549.89    10191.27    350.00 o 
  11   6 -11     9615.96     9880.27    427.18 o 
  12   6 -11     7795.41     8467.21    429.59 o 
  13   6 -11     5301.55     5728.86    407.00 o 
  14   6 -11     2806.35     3170.90    382.24 o 
  15   6 -11      128.40       34.19    347.33 o 
  16   6 -11       94.13      124.68    364.30 o 
  17   6 -11      911.38     1079.20    403.20 o 
  18   6 -11     1875.55     2040.35    436.08 o 
   0   7 -11    16266.38    15351.20    501.41 o 
   1   7 -11     2658.74     2275.01    233.50 o 
   2   7 -11     8539.08     8331.00    298.60 o 
   3   7 -11      283.98      231.44    210.71 o 
   4   7 -11      147.76       51.72    368.95 o 
   5   7 -11      703.70      445.90    382.05 o 
   6   7 -11     6485.26     5845.14    461.18 o 
   1   8 -11      189.81      279.52    234.66 o 
   2   8 -11     7005.35     6642.67    314.66 o 
   3   8 -11      444.94      377.18    385.17 o 
   4   8 -11    12018.40    12239.39    593.56 o 
   5   8 -11      563.78      513.70    416.81 o 
   6   8 -11     5853.85     5690.14    500.24 o 
   7   8 -11       11.19       55.52    450.70 o 
   8   8 -11      130.78      350.60    489.81 o 
   0   9 -11     8795.95     8964.48    514.08 o 
   1   9 -11      288.21      352.56    269.03 o 
   2   9 -11     5274.12     5370.90    499.74 o 
   3   9 -11      119.76      216.77    419.16 o 
   4   9 -11       45.88       56.60    404.52 o 
   6   0 -10    24934.89    23487.19    371.65 o 
   8   0 -10    51580.85    51273.03    507.12 o 
  10   0 -10    15266.06    13749.49    289.97 o 
  18   0 -10    10757.40    10521.57    526.17 o 
  20   0 -10      303.39      158.72    412.61 o 
   5   1 -10     3775.33     3929.60    283.14 o 
   6   1 -10    13457.42    13295.03    620.86 o 
   7   1 -10     1745.54     1611.98    202.70 o 
   8   1 -10       44.28       34.17    147.06 o 
   9   1 -10      403.34      532.89    131.49 o 
  17   1 -10      218.50      135.27    315.26 o 
  18   1 -10     4557.57     4724.94    322.66 o 
  19   1 -10     2713.63     2682.80    291.78 o 
  20   1 -10    11157.38    11621.38    395.34 o 
  21   1 -10     1481.54     1606.54    322.53 o 
   5   2 -10     2841.79     2706.19    148.17 o 
   6   2 -10     8310.75     7619.94    207.19 o 
   7   2 -10    18074.73    17841.28    283.85 o 
  16   2 -10     9012.93     9617.96    472.43 o 
  17   2 -10     7075.07     7318.09    332.00 o 
  18   2 -10     2532.15     2514.42    262.52 o 
  19   2 -10      648.36      664.39    276.55 o 
  20   2 -10      428.57      316.50    303.61 o 
  21   2 -10      667.04      846.35    308.96 o 
   5   3 -10    19733.16    19592.47    269.11 o 
   6   3 -10     1717.46     1770.74    110.98 o 
  16   3 -10       37.67       39.38    360.57 o 
  17   3 -10     1761.11     1723.74    268.82 o 
  18   3 -10     1254.24     1331.38    254.46 o 
  19   3 -10     9024.99     8910.46    368.23 o 
  20   3 -10     2963.09     2904.88    324.13 o 
  21   3 -10     7640.81     7945.21    522.89 o 
   2   4 -10      667.26      443.04    168.18 o 
   4   4 -10      335.98      366.86    143.67 o 
   6   4 -10      511.93      434.78    132.54 o 
  14   4 -10       75.43      137.33    309.88 o 
  15   4 -10    13758.10    14699.66    520.68 o 
  16   4 -10       33.74       23.28    304.91 o 
  17   4 -10    11391.75    11404.14    368.24 o 
  18   4 -10      242.46      130.88    260.96 o 
  19   4 -10     1368.69     1545.96    322.68 o 
  20   4 -10      194.30      139.19    300.92 o 
  21   4 -10     2348.20     1761.51    456.27 o 
   1   5 -10     4042.49     4068.47    269.89 o 
   2   5 -10     1734.36     1634.18    224.55 o 
   3   5 -10    27423.00    26500.42    455.47 o 
   4   5 -10     2109.19     2165.26    202.94 o 
   5   5 -10    19532.12    18250.96    367.83 o 
   6   5 -10     1289.30     1451.85    191.10 o 
  13   5 -10    14029.35    14647.74    500.25 o 
  14   5 -10      341.31      403.80    319.69 o 
  15   5 -10     1440.75     1681.15    240.16 o 
  16   5 -10      179.66      234.53    237.24 o 
  17   5 -10     2357.63     2499.85    274.52 o 
  18   5 -10     1498.13     1555.06    280.01 o 
  19   5 -10     7363.66     7685.22    356.76 o 
  20   5 -10      723.32      746.96    405.87 o 
  21   5 -10     5917.93     6111.52    515.57 o 
   0   6 -10     9185.27     9255.66    390.12 o 
   1   6 -10    10857.55    10309.19    278.44 o 
   2   6 -10     5678.30     5522.39    232.28 o 
   3   6 -10     5124.54     4892.47    231.32 o 
   4   6 -10      404.45      247.60    207.24 o 
   5   6 -10     1867.31     1942.94    241.62 o 
  10   6 -10     4526.78     4435.82    324.61 o 
  11   6 -10     2509.47     2628.83    321.81 o 
  12   6 -10       22.58      145.64    288.51 o 
  13   6 -10     1966.41     1814.62    337.15 o 
  14   6 -10     5657.79     5233.41    406.44 o 
  15   6 -10     6848.93     7181.68    452.17 o 
  16   6 -10     6224.12     6175.62    457.18 o 
  17   6 -10     4689.70     4825.23    445.44 o 
  18   6 -10     1125.58     1285.54    413.46 o 
  19   6 -10      614.45      789.74    410.07 o 
   1   7 -10      522.52      543.63    206.35 o 
   2   7 -10     6819.69     6516.75    364.23 o 
   3   7 -10     3074.60     3022.20    237.99 o 
   4   7 -10    18816.54    18353.24    487.26 o 
   5   7 -10     3731.48     3463.02    432.31 o 
   6   7 -10     9344.80     9513.59    522.94 o 
   7   7 -10      187.74      343.93    400.90 o 
   0   8 -10    13162.01    13219.58    518.16 o 
   1   8 -10      134.93       67.71    237.93 o 
   2   8 -10     7155.63     7316.30    308.99 o 
   3   8 -10       10.25       13.74    226.60 o 
   4   8 -10        0.40      204.08    308.58 o 
   5   8 -10      102.16      -13.90    418.38 o 
   6   8 -10     7770.91     7772.38    526.71 o 
   7   8 -10      253.93      169.45    450.51 o 
   8   8 -10    15229.79    15280.33    662.68 o 
   9   8 -10       88.71       33.97    420.36 o 
   1   9 -10      311.94      352.51    271.62 o 
   2   9 -10     4350.58     4431.98    325.73 o 
   3   9 -10     1025.57      750.15    442.47 o 
   4   9 -10     9950.30    10028.91    603.90 o 
   5   9 -10     1237.73     1246.51    430.89 o 
   8   0  -9      988.71     1017.63    140.97 o 
  10   0  -9    11128.25    11205.02    249.75 o 
  18   0  -9    12050.46    12584.19    541.30 o 
  20   0  -9    18275.32    19034.04    656.73 o 
  22   0  -9     6025.89     6749.19    572.47 o 
   4   1  -9      456.74      507.97    218.65 o 
   5   1  -9     1146.34     1250.56    135.84 o 
   7   1  -9     6970.32     7151.99    207.24 o 
   8   1  -9    34975.31    33982.44    345.19 o 
   9   1  -9     6098.55     6120.84    159.91 o 
  10   1  -9    17797.14    17327.31    233.34 o 
  11   1  -9      214.23      296.85    136.01 o 
  16   1  -9    22706.58    23591.90    610.06 o 
  17   1  -9     3911.27     3898.22    264.93 o 
  18   1  -9     6835.25     7177.86    337.20 o 
  19   1  -9      808.35      765.59    265.36 o 
  20   1  -9       25.07      -52.65    249.56 o 
  21   1  -9      455.73      617.14    284.83 o 
  22   1  -9     7204.74     7620.13    390.88 o 
   4   2  -9    22306.80    21333.34    316.79 o 
   5   2  -9    18165.97    18459.25    289.18 o 
   6   2  -9    12754.05    13071.83    247.74 o 
  10   2  -9     7901.41     8076.83    117.33 o 
  16   2  -9      171.99      329.45    342.89 o 
  17   2  -9      958.34     1022.97    257.50 o 
  18   2  -9     4928.23     4714.85    282.13 o 
  19   2  -9     4740.31     5124.38    319.45 o 
  20   2  -9     5478.07     5900.86    351.81 o 
  21   2  -9     5368.36     5764.17    364.78 o 
  22   2  -9     4356.60     4880.70    360.98 o 
   4   3  -9      278.68      270.71    111.79 o 
   6   3  -9     5390.89     5154.66    149.13 o 
  15   3  -9    13795.29    14393.12    507.54 o 
  16   3  -9     2599.51     2417.40    249.47 o 
  17   3  -9    13639.45    13231.88    366.49 o 
  18   3  -9     1367.08     1327.49    247.41 o 
  19   3  -9     1147.07     1242.52    277.39 o 
  20   3  -9      215.94      410.89    277.72 o 
  21   3  -9     1497.46     1551.02    295.56 o 
  22   3  -9     1175.41     1119.50    426.34 o 
   2   4  -9      471.35      578.99    166.71 o 
   3   4  -9    34862.97    33688.37    440.76 o 
   4   4  -9      215.81      309.40    144.45 o 
   6   4  -9      317.35      369.66    130.67 o 
  13   4  -9    15457.66    15380.03    484.26 o 
  14   4  -9        8.20      -31.12    278.66 o 
  15   4  -9     3843.47     3841.98    258.82 o 
  16   4  -9       30.35       65.64    223.50 o 
  17   4  -9     2395.97     2588.62    270.06 o 
  18   4  -9      113.13       91.34    248.14 o 
  19   4  -9    11543.56    12650.84    399.77 o 
  20   4  -9       63.10      175.79    291.49 o 
  21   4  -9     8440.17     9180.00    401.10 o 
  22   4  -9      123.00      167.56    411.15 o 
   0   5  -9     2941.75     2735.39    135.79 o 
   1   5  -9    31790.46    32182.54    271.99 o 
   2   5  -9     2444.86     2283.00     89.91 o 
   3   5  -9     3400.14     3373.89    170.10 o 
   4   5  -9      109.50      111.83    180.08 o 
   5   5  -9     5714.94     5687.65    240.58 o 
   6   5  -9     3546.10     3499.34    207.02 o 
  12   5  -9      297.63      395.87    280.19 o 
  13   5  -9     3164.27     2980.17    331.89 o 
  14   5  -9     2645.84     2479.35    227.92 o 
  15   5  -9    11638.08    11823.99    372.87 o 
  16   5  -9     2263.18     2176.80    250.56 o 
  17   5  -9    11702.61    11956.49    474.62 o 
  18   5  -9     1202.33     1131.44    261.12 o 
  19   5  -9     1646.10     1746.81    279.33 o 
  20   5  -9       98.46       46.35    277.94 o 
  21   5  -9     1517.78     1410.54    424.58 o 
   1   6  -9     1649.69     1768.59    131.90 o 
   2   6  -9     3147.34     3304.71    152.78 o 
   3   6  -9     9675.90     9924.98    385.20 o 
   4   6  -9    12183.57    12301.61    282.64 o 
   5   6  -9    16083.08    16151.10    776.48 o 
   6   6  -9     4608.50     4613.35    315.17 o 
   7   6  -9      533.77      255.75    251.65 o 
   9   6  -9     2893.20     2419.50    274.68 o 
  10   6  -9     5668.36     5533.80    324.48 o 
  11   6  -9     8859.66     8461.87    381.38 o 
  12   6  -9     7120.11     7253.72    389.30 o 
  13   6  -9     7558.32     7495.38    693.27 o 
  14   6  -9     3920.23     3979.23    377.66 o 
  15   6  -9     1717.47     1806.79    354.23 o 
  16   6  -9      307.43      367.15    347.42 o 
  17   6  -9      970.00      760.73    379.20 o 
  18   6  -9     1947.02     1752.04    402.31 o 
  19   6  -9     4469.45     4619.14    472.63 o 
   0   7  -9    13493.68    13405.49    469.38 o 
   1   7  -9     2090.16     2054.97    219.94 o 
   2   7  -9     7213.81     7606.78    285.88 o 
   3   7  -9      628.84      490.36    200.70 o 
   4   7  -9      427.86      468.83    205.27 o 
   5   7  -9      265.20       85.90    363.67 o 
   6   7  -9     9115.75     9511.41    405.99 o 
   7   7  -9     3094.73     3102.50    259.24 o 
   8   7  -9    15869.33    15742.95    543.08 o 
   9   7  -9     2081.20     2486.34    362.85 o 
   1   8  -9      157.31       27.10    234.24 o 
   2   8  -9     7214.00     6643.21    295.34 o 
   3   8  -9       88.92       65.39    218.91 o 
   4   8  -9    14012.87    13350.05    556.50 o 
   5   8  -9      142.05      170.97    402.68 o 
   6   8  -9     6094.48     7041.01    527.69 o 
   7   8  -9       55.43        7.24    418.00 o 
   8   8  -9     1237.61      757.67    399.38 o 
   9   8  -9      320.75      356.90    456.38 o 
  10   8  -9     7875.90     7884.05    612.97 o 
   1   9  -9     1810.31     1742.75    277.40 o 
   2   9  -9     4933.09     5046.11    324.07 o 
   3   9  -9       29.51       36.09    391.14 o 
   5   9  -9      149.92      257.27    431.80 o 
   6   9  -9     4004.09     4199.16    521.04 o 
   0   0  -8    62093.33    62414.65    759.04 o 
   4   0  -8     4428.48     4658.30    183.53 o 
   6   0  -8    29708.50    29709.60    345.63 o 
  10   0  -8    22489.78    22365.15    316.06 o 
  12   0  -8      107.79      166.45    139.64 o 
  16   0  -8    27621.38    28387.03    626.82 o 
  18   0  -8    16619.77    15759.59    538.78 o 
  20   0  -8       47.60      179.63    397.75 o 
  22   0  -8    10178.74    10386.45    609.35 o 
   4   1  -8    66015.76    67562.52   1146.14 o 
   5   1  -8    12233.50    12897.40    698.30 o 
   6   1  -8    19466.46    20149.11    175.12 o 
   7   1  -8     2332.25     2545.81    119.22 o 
   8   1  -8     1288.00     1382.43     74.14 o 
   9   1  -8      600.26      692.83     71.70 o 
  10   1  -8    16598.11    17705.29    282.40 o 
  11   1  -8     4562.34     4497.98    108.70 o 
  12   1  -8    20213.12    19788.56    241.99 o 
  15   1  -8     2385.36     2287.45    337.31 o 
  16   1  -8      333.23      245.49    195.76 o 
  17   1  -8      862.43      906.67    248.76 o 
  18   1  -8     6655.10     7035.91    318.76 o 
  19   1  -8     3594.81     3881.56    279.96 o 
  20   1  -8    18070.61    18478.51    443.86 o 
  21   1  -8     1522.90     1751.19    302.33 o 
  22   1  -8     5140.20     5554.91    609.27 o 
  23   1  -8       50.51      283.80    469.99 o 
   3   2  -8     2280.92     1878.17    150.26 o 
   4   2  -8       41.98       79.37    114.90 o 
   5   2  -8     3536.52     3520.46     93.71 o 
   6   2  -8     9406.52     9919.42    478.29 o 
   7   2  -8    18766.32    19456.77    262.22 o 
   8   2  -8    17874.47    17834.09    182.11 o 
   9   2  -8    18568.66    18741.56    403.66 o 
  10   2  -8     8875.58     9489.20    133.58 o 
  11   2  -8      807.45      820.23    126.92 o 
  15   2  -8    12955.83    13483.64    479.85 o 
  16   2  -8    10985.51    11565.56    334.96 o 
  17   2  -8     7268.19     6974.01    312.73 o 
  18   2  -8     4881.18     4771.04    296.00 o 
  19   2  -8     1170.12     1021.72    281.92 o 
  20   2  -8      166.63      232.49    278.22 o 
  21   2  -8     2388.06     2427.21    308.53 o 
  22   2  -8     3528.65     3873.92    380.35 o 
   3   3  -8    28709.10    27657.31    347.10 o 
   4   3  -8     6657.19     6349.97    179.99 o 
   5   3  -8    21399.99    21708.16    272.75 o 
   6   3  -8     3266.37     3042.81    129.34 o 
   8   3  -8      606.01      644.83     48.00 o 
  14   3  -8     2300.96     2704.02    330.31 o 
  15   3  -8     2221.48     2177.58    223.52 o 
  16   3  -8      888.50      723.69    219.61 o 
  17   3  -8     2313.35     2191.44    248.37 o 
  18   3  -8     2012.35     2282.26    275.63 o 
  19   3  -8    11224.95    11682.71    379.43 o 
  20   3  -8     2397.19     2392.06    318.60 o 
  21   3  -8     8837.57     8551.08    371.98 o 
  22   3  -8      935.21     1081.29    292.82 o 
   0   4  -8      643.84      642.25    108.51 o 
   1   4  -8    35596.83    34795.59    216.18 o 
   2   4  -8      507.63      436.58     56.33 o 
   3   4  -8     4508.60     4355.10    208.64 o 
   4   4  -8      185.76      178.30    139.87 o 
   5   4  -8     6241.20     5951.55    208.09 o 
  12   4  -8      835.81      890.30    253.18 o 
  13   4  -8     6320.95     6432.55    367.67 o 
  14   4  -8      222.90      257.65    197.30 o 
  15   4  -8    14544.89    14973.85    342.10 o 
  16   4  -8      116.36      152.89    214.54 o 
  17   4  -8    16828.00    16282.28    382.18 o 
  18   4  -8       85.95        5.21    240.29 o 
  19   4  -8     2207.89     2148.32    278.25 o 
  20   4  -8      222.13      116.47    266.48 o 
  21   4  -8     2402.71     2762.11    316.94 o 
  22   4  -8      142.94      306.85    397.45 o 
   1   5  -8     6328.82     6282.77    169.58 o 
   2   5  -8     1023.00     1052.99     86.08 o 
   3   5  -8    29256.48    29972.09    252.91 o 
   4   5  -8     3746.86     3748.54    195.00 o 
   5   5  -8    24199.17    25254.19    635.04 o 
   6   5  -8     2235.18     2408.12    241.49 o 
   7   5  -8     6163.04     5843.75    339.79 o 
   8   5  -8      388.34      322.37    252.14 o 
  10   5  -8      268.68      273.62    232.96 o 
  11   5  -8    14556.39    15074.34    436.46 o 
  12   5  -8     1598.79     1738.30    284.21 o 
  13   5  -8    13937.77    13430.63    578.99 o 
  14   5  -8     1210.10     1301.27    206.67 o 
  15   5  -8     3651.10     3651.96    243.93 o 
  16   5  -8      170.64       84.96    218.16 o 
  17   5  -8     2566.86     2204.75    260.00 o 
  18   5  -8      838.17      784.58    257.21 o 
  19   5  -8    10157.28    10045.89    363.84 o 
  20   5  -8      699.69      739.50    276.67 o 
  21   5  -8    10239.16    10278.58    400.55 o 
  22   5  -8      699.96      536.80    435.59 o 
   0   6  -8    13235.68    13205.64    244.67 o 
   1   6  -8    17618.26    17520.95    460.43 o 
   2   6  -8     5662.33     5895.18    201.09 o 
   3   6  -8     1990.95     1856.25    141.21 o 
   4   6  -8      942.49      884.68    135.20 o 
   5   6  -8     1578.17     1624.26    168.06 o 
   6   6  -8     8950.21     9107.57    362.75 o 
   7   6  -8    19140.73    19140.19    489.34 o 
   8   6  -8     4864.34     5010.46    216.79 o 
   9   6  -8     6796.87     6819.90    246.55 o 
  10   6  -8     3273.20     3359.30    226.72 o 
  11   6  -8     3227.82     2964.95    300.44 o 
  12   6  -8      133.38       47.06    173.65 o 
  13   6  -8     1370.92     1157.93    201.14 o 
  15   6  -8     6782.53     7182.63    427.12 o 
  16   6  -8     6182.73     6141.91    425.49 o 
  17   6  -8     6970.67     6795.28    455.51 o 
  18   6  -8     1364.79     1271.08    395.02 o 
  19   6  -8      489.78      492.00    389.21 o 
  20   6  -8       92.54      238.01    406.90 o 
   1   7  -8      404.35      405.96    194.18 o 
   2   7  -8     4661.04     4734.25    183.76 o 
   3   7  -8     5929.06     5567.65    223.55 o 
   4   7  -8    14150.11    14396.80    266.60 o 
   5   7  -8     2652.76     2607.83    233.02 o 
   6   7  -8     6620.55     7199.04    299.37 o 
   7   7  -8      469.48      737.03    227.79 o 
   8   7  -8      149.65      311.75    220.52 o 
   9   7  -8      336.89      506.10    308.81 o 
  10   7  -8     5900.63     5485.96    435.39 o 
  11   7  -8     2125.47     2225.20    401.97 o 
  12   7  -8    12979.10    11262.03    568.44 o 
   0   8  -8    21408.06    21268.07    598.00 o 
   1   8  -8      509.73      432.41    237.96 o 
   2   8  -8     7021.60     6760.76    297.75 o 
   3   8  -8      134.24      140.62    216.36 o 
   4   8  -8      124.86      -14.15    326.77 o 
   5   8  -8       88.43      -80.15    392.21 o 
   6   8  -8     4412.40     5565.36    493.04 o 
   7   8  -8      367.39      613.52    421.25 o 
   8   8  -8    19504.88    19716.97   1010.58 o 
   9   8  -8      399.32      345.62    272.83 o 
  10   8  -8     8634.59     8218.30    384.69 o 
  11   8  -8      689.13      364.39    301.98 o 
  12   8  -8       87.78        4.78    422.28 o 
  13   8  -8       56.22       -9.64    444.02 o 
   1   9  -8      395.80      387.36    258.63 o 
   2   9  -8     8352.55     7571.20    645.57 o 
   3   9  -8     1194.67     1150.34    392.38 o 
   4   9  -8     9464.80    10428.16    590.04 o 
   5   9  -8      496.46      541.18    445.16 o 
   6   9  -8     4744.15     5337.19    504.73 o 
   7   9  -8      462.10      487.12    466.58 o 
   2   0  -7    47023.44    50153.31    564.46 o 
   8   0  -7      679.11      747.97     85.29 o 
  12   0  -7    37754.09    38714.16    428.65 o 
  16   0  -7     4477.37     4378.86    358.33 o 
  18   0  -7    13659.62    14015.68    541.79 o 
  20   0  -7    15663.18    16734.45    614.30 o 
  22   0  -7     9644.44    10516.93    586.63 o 
   2   1  -7    35957.20    38003.95    431.35 o 
   3   1  -7      541.02      673.59    121.07 o 
   4   1  -7      856.86      978.27     87.41 o 
   5   1  -7     2502.97     2679.35    135.36 o 
   6   1  -7    39351.48    38354.68    307.65 o 
   7   1  -7     9006.68     9653.77    104.40 o 
   8   1  -7    38941.37    39445.13   1057.49 o 
   9   1  -7     3205.24     2956.10    222.49 o 
  10   1  -7    14654.99    15865.02    322.47 o 
  11   1  -7      761.27      809.95     79.63 o 
  12   1  -7      376.86      474.79     96.60 o 
  14   1  -7    19292.78    20132.12    514.42 o 
  15   1  -7     4705.98     4740.48    306.43 o 
  16   1  -7    26183.32    26676.98    794.05 o 
  17   1  -7     4712.02     4575.26    251.77 o 
  18   1  -7     6732.03     7045.28    314.22 o 
  19   1  -7       41.03       -3.20    265.42 o 
  20   1  -7      223.68      171.38    284.98 o 
  21   1  -7     1160.65     1733.67    312.85 o 
  22   1  -7     8098.45     8572.44    394.68 o 
  23   1  -7     1234.11     1487.11    322.97 o 
   3   2  -7    16749.96    16907.59    609.58 o 
   4   2  -7    28137.41    28956.20    344.85 o 
   5   2  -7     9447.26     9371.36    269.83 o 
   6   2  -7    13153.97    13589.75    222.28 o 
   7   2  -7      264.05      249.83     48.88 o 
   8   2  -7      342.25      401.96     84.39 o 
   9   2  -7     3871.61     4180.07    142.47 o 
  10   2  -7    10513.87    11121.72    224.50 o 
  11   2  -7    10772.25    11590.32    250.46 o 
  14   2  -7    11252.89    11044.22    431.71 o 
  15   2  -7     3502.78     3272.04    337.98 o 
  16   2  -7     1015.22      915.43    209.15 o 
  17   2  -7     3581.27     3392.44    271.04 o 
  18   2  -7     5013.10     5370.85    332.13 o 
  19   2  -7    10084.83    10420.56    855.55 o 
  20   2  -7     9430.47     9387.68    432.21 o 
  21   2  -7     4418.73     4509.43    334.99 o 
  22   2  -7     2985.10     2884.40    333.46 o 
  23   2  -7      893.19      840.27    316.96 o 
   3   3  -7     1397.63     1114.63    123.03 o 
   4   3  -7      807.23      940.79    115.60 o 
   5   3  -7    10026.14     9560.97    193.31 o 
   7   3  -7    31119.53    31962.71    228.31 o 
   8   3  -7     6271.44     6518.80    140.01 o 
   9   3  -7    24873.26    25062.37    279.43 o 
  10   3  -7     2309.97     2247.62    142.07 o 
  11   3  -7     1205.99     1201.71    145.05 o 
  12   3  -7      341.98      328.51    226.98 o 
  13   3  -7     8201.93     7935.64    370.97 o 
  14   3  -7     1043.32     1038.98    189.16 o 
  15   3  -7    17196.69    17192.48    413.77 o 
  16   3  -7     7458.63     7108.51    400.71 o 
  17   3  -7    16648.51    17048.70    380.37 o 
  18   3  -7     1574.66     1695.65    248.70 o 
  19   3  -7      981.98      963.51    265.01 o 
  20   3  -7       27.69       79.04    275.69 o 
  21   3  -7     3767.94     3954.08    336.66 o 
  22   3  -7     1206.64     1251.03    310.63 o 
  23   3  -7    10023.26     9647.57    586.59 o 
   1   4  -7     7320.14     7377.97    183.91 o 
   2   4  -7      134.88      124.96     60.61 o 
   3   4  -7    33551.54    32994.73    268.54 o 
   4   4  -7      132.13      162.98     55.21 o 
   5   4  -7    27117.64    26563.29    393.80 o 
   6   4  -7       24.91       54.49     64.30 o 
   7   4  -7     3129.89     2651.59    249.34 o 
  12   4  -7       41.16       83.68    234.75 o 
  13   4  -7    23427.98    23409.37    366.80 o 
  14   4  -7      210.11      148.02    194.31 o 
  15   4  -7     4840.91     4690.59    485.15 o 
  16   4  -7       12.78      -69.77    292.27 o 
  17   4  -7     3034.68     3233.03    259.15 o 
  18   4  -7       80.79      -13.30    310.69 o 
  19   4  -7    15522.34    15756.66    407.96 o 
  21   4  -7    10293.04    11226.58    395.68 o 
  22   4  -7       37.76      144.49    307.13 o 
  23   4  -7     1034.60      896.51    436.94 o 
   0   5  -7     4476.57     4515.31    156.60 o 
   1   5  -7    24865.13    24671.78    272.29 o 
   2   5  -7     2533.02     2508.61     95.79 o 
   3   5  -7     3323.76     3214.92    107.82 o 
   4   5  -7       82.51       99.00     80.45 o 
   5   5  -7     4380.39     4496.06    155.47 o 
   6   5  -7     5222.08     5231.51    144.33 o 
   7   5  -7    24861.66    24908.88    501.99 o 
   8   5  -7     6075.28     5874.72    331.81 o 
   9   5  -7    28133.86    27137.90    801.15 o 
  10   5  -7     1044.85      892.64    179.31 o 
  11   5  -7     4790.45     4451.31    260.93 o 
  12   5  -7      200.67       96.99    161.53 o 
  13   5  -7     3306.54     3021.34    281.37 o 
  14   5  -7     2086.16     2023.78    205.87 o 
  15   5  -7    15753.91    15806.85    743.27 o 
  16   5  -7     1797.84     1652.42    231.62 o 
  17   5  -7    14070.26    14155.66    391.02 o 
  18   5  -7      730.05      652.33    238.64 o 
  19   5  -7     2127.58     2285.62    278.45 o 
  20   5  -7        2.70       -1.87    262.49 o 
  21   5  -7     1554.39     1687.49    296.41 o 
  22   5  -7      595.01      626.33    404.43 o 
   1   6  -7     2860.95     2787.07    116.68 o 
   2   6  -7     5204.96     5335.63    135.51 o 
   3   6  -7    11215.31    11283.93    192.81 o 
   4   6  -7    10549.11    10857.93    232.57 o 
   5   6  -7    17709.18    17799.35    230.70 o 
   6   6  -7      994.83     1143.09    144.42 o 
   7   6  -7      481.38      554.55    153.44 o 
   8   6  -7      193.55      228.23    153.00 o 
   9   6  -7     3249.73     3146.75    230.06 o 
  10   6  -7     4380.00     4274.06    223.14 o 
  11   6  -7    10431.45     9606.22    217.68 o 
  12   6  -7     5889.21     5621.45    199.92 o 
  13   6  -7     9302.45     8918.56    237.64 o 
  14   6  -7     4661.73     4619.76    357.96 o 
  15   6  -7     1561.46     1603.03    327.76 o 
  16   6  -7       92.06       71.06    322.38 o 
  17   6  -7     1784.61     1624.46    366.56 o 
  18   6  -7     1940.64     2294.47    391.03 o 
  19   6  -7     3978.62     4267.57    448.09 o 
  20   6  -7     4894.17     4545.96    467.14 o 
  21   6  -7     3941.98     3987.10    489.63 o 
   0   7  -7    14844.99    14883.57    462.26 o 
   1   7  -7     2765.95     2781.17    134.19 o 
   2   7  -7     8180.25     8296.94    212.69 o 
   3   7  -7     1336.85     1386.36    154.18 o 
   4   7  -7      307.01      291.86    150.24 o 
   5   7  -7     1059.42     1003.54    198.64 o 
   6   7  -7     8109.91     8419.14    289.36 o 
   7   7  -7     2874.48     3047.07    252.02 o 
   8   7  -7    10107.09    10263.96    335.49 o 
   9   7  -7     1416.79     1615.01    245.51 o 
  10   7  -7     5179.88     5028.15    404.72 o 
  11   7  -7      178.68      301.07    346.14 o 
  12   7  -7       27.72       31.67    376.40 o 
  13   7  -7      551.67      278.58    410.32 o 
  14   7  -7     6426.56     5609.17    523.89 o 
   1   8  -7      692.96      517.81    241.43 o 
   2   8  -7    10547.32    10835.33    347.74 o 
   3   8  -7       74.60      248.93    232.18 o 
   4   8  -7    15711.98    15868.37    587.91 o 
   5   8  -7     1175.08     1094.14    241.00 o 
   6   8  -7     4825.27     5061.95    285.11 o 
   7   8  -7      578.33      511.86    251.91 o 
   8   8  -7      450.95      394.51    246.82 o 
   9   8  -7      686.71      569.28    264.90 o 
  10   8  -7    13408.29    12497.78    416.40 o 
  11   8  -7      724.43      616.87    294.88 o 
  12   8  -7     9696.76     9744.09    403.31 o 
  13   8  -7      188.73      247.60    424.98 o 
  14   8  -7     6056.86     5895.03    571.31 o 
   0   9  -7    17702.62    17706.59    631.49 o 
   1   9  -7      466.21      580.83    264.66 o 
   2   9  -7     6194.35     6022.98    462.21 o 
   3   9  -7      126.00      129.61    384.79 o 
   4   9  -7      125.74      244.87    429.11 o 
   5   9  -7      230.31      141.12    424.43 o 
   6   9  -7     6559.97     6861.81    536.35 o 
   7   9  -7      537.88      668.91    448.10 o 
  11   9  -7        1.74      182.22    415.38 o 
  12   9  -7      357.91      621.73    448.34 o 
   0   0  -6    91620.78    89839.01    698.06 o 
   2   0  -6    47656.47    48522.51    347.64 o 
   4   0  -6     4416.84     4529.63    143.97 o 
   6   0  -6    65460.42    66718.97    309.66 o 
   8   0  -6    57901.21    59420.62    782.21 o 
  10   0  -6    23218.09    24578.38    316.27 o 
  12   0  -6     1360.83     1506.28    123.48 o 
  14   0  -6    33112.23    33959.71    287.77 o 
  16   0  -6    19890.21    19557.47    534.98 o 
  18   0  -6     7450.75     7501.83    422.21 o 
  20   0  -6      403.48      488.29    367.47 o 
  22   0  -6    10580.80    10659.31    540.44 o 
   1   1  -6     3067.47     3258.50    173.40 o 
   3   1  -6    21618.43    23101.04    539.36 o 
   4   1  -6    68856.69    70316.87   2431.06 o 
   5   1  -6     7227.12     7507.97    148.08 o 
   6   1  -6    13740.09    13628.01    266.57 o 
   7   1  -6     3013.90     3131.05     95.60 o 
   8   1  -6     1330.03     1449.23     87.55 o 
   9   1  -6      881.75      977.22     66.01 o 
  10   1  -6    17777.99    18094.68    170.32 o 
  11   1  -6     5078.38     5431.47    143.64 o 
  12   1  -6    26847.49    27949.37    292.12 o 
  13   1  -6     9111.31     9246.10    407.37 o 
  14   1  -6    19237.22    19111.10    479.11 o 
  15   1  -6     1360.42     1205.07    191.72 o 
  16   1  -6     3755.40     3480.54    251.69 o 
  17   1  -6     1066.53     1096.51    224.13 o 
  18   1  -6     7751.13     7659.26    297.93 o 
  19   1  -6     1933.53     2073.73    248.00 o 
  20   1  -6    16162.46    16765.63    414.48 o 
  21   1  -6     1789.84     1859.03    284.17 o 
  22   1  -6     5299.70     5687.75    348.97 o 
  23   1  -6      326.64      574.77    306.38 o 
   1   2  -6    39295.52    40766.30    428.81 o 
   2   2  -6    19259.88    19117.70    206.58 o 
   3   2  -6     3282.69     3300.66     85.74 o 
   4   2  -6      748.14      744.29     61.29 o 
   5   2  -6    10201.41    10281.59    192.71 o 
   7   2  -6    28402.80    30356.11    259.92 o 
   9   2  -6    19150.22    19121.25    269.77 o 
  10   2  -6    10356.43    10474.32    232.12 o 
  11   2  -6     4014.15     4096.18    195.68 o 
  12   2  -6      402.80      360.05     30.18 o 
  13   2  -6     4730.20     4563.51    123.76 o 
  14   2  -6     4669.46     4672.67    202.90 o 
  15   2  -6    14037.90    14174.78    452.35 o 
  16   2  -6    12902.24    12649.84    786.13 o 
  17   2  -6    11855.93    12059.26    343.82 o 
  18   2  -6     6912.05     7438.29    365.19 o 
  19   2  -6      240.83      220.11    252.89 o 
  20   2  -6      361.65      331.05    254.34 o 
  21   2  -6     2545.85     2856.88    293.40 o 
  22   2  -6     4012.56     4377.13    344.19 o 
  23   2  -6     6526.93     6417.30    395.49 o 
   1   3  -6    13477.20    14222.77    221.52 o 
   2   3  -6     3939.28     3731.52    113.82 o 
   3   3  -6    26135.08    25723.91    414.49 o 
   4   3  -6    11243.18    11068.25    119.81 o 
   5   3  -6    21302.57    19957.48    337.31 o 
   6   3  -6     4437.64     3871.93    228.18 o 
   8   3  -6       57.05       17.56    109.30 o 
   9   3  -6     4633.26     4453.19    179.91 o 
  14   3  -6     2563.64     2407.86    211.89 o 
  15   3  -6     3548.61     3409.83    277.43 o 
  16   3  -6       40.76      -37.00    214.07 o 
  17   3  -6     4362.54     4561.41    361.33 o 
  18   3  -6     1743.22     1818.34    249.65 o 
  19   3  -6    15735.29    15585.28   1244.40 o 
  20   3  -6     4558.69     4398.76    291.86 o 
  21   3  -6     9471.30     9875.49    369.13 o 
  22   3  -6      833.82      698.57    297.39 o 
  23   3  -6      253.20      227.66    298.60 o 
   0   4  -6      739.22      879.70     99.43 o 
   1   4  -6    39034.53    39522.14    428.63 o 
   2   4  -6      256.61      315.58     66.32 o 
   3   4  -6     5707.18     5758.94    279.37 o 
   4   4  -6      358.86      380.29     66.48 o 
   5   4  -6     3384.75     3057.95    132.86 o 
   6   4  -6      954.75     1062.13    182.31 o 
   8   4  -6     1285.45     1235.69    233.05 o 
  10   4  -6       81.73       75.83    207.55 o 
  11   4  -6     2709.39     2631.14    251.56 o 
  12   4  -6      380.05      374.40    163.55 o 
  13   4  -6     3332.10     3141.61    200.87 o 
  14   4  -6       97.76       47.42    178.49 o 
  15   4  -6    23748.96    23550.93    686.39 o 
  16   4  -6       56.53        8.12    204.31 o 
  17   4  -6    18095.83    17845.51    383.94 o 
  18   4  -6      112.85      126.62    225.45 o 
  19   4  -6     1235.31     1348.94    248.42 o 
  20   4  -6        7.47      -25.94    257.49 o 
  21   4  -6     3648.20     3831.20    313.22 o 
  22   4  -6       83.93      191.40    279.53 o 
  23   4  -6     9604.66     9916.82    566.02 o 
   1   5  -6     3770.65     3896.36    107.00 o 
   2   5  -6     1619.97     1543.44     91.48 o 
   3   5  -6    22123.02    21111.42    276.65 o 
   4   5  -6     4466.16     4339.25    120.38 o 
   5   5  -6    25698.47    25611.82    428.75 o 
   6   5  -6     1206.65     1165.58    210.83 o 
   7   5  -6     8146.10     8110.91    210.81 o 
   8   5  -6     1372.25     1233.74    152.43 o 
   9   5  -6     3273.40     3346.91    191.40 o 
  10   5  -6     1090.32     1034.59    174.73 o 
  11   5  -6    19607.20    18914.35    563.67 o 
  12   5  -6     1904.25     1851.06    157.35 o 
  13   5  -6    16048.62    15535.38    415.87 o 
  14   5  -6      212.94      161.63    178.20 o 
  15   5  -6     2284.22     2501.91    217.36 o 
  16   5  -6       60.53       67.26    206.58 o 
  17   5  -6     2043.43     2091.72    237.08 o 
  18   5  -6      937.57      665.04    235.15 o 
  19   5  -6    11370.48    11033.87    356.74 o 
  20   5  -6     1087.25     1141.90    269.13 o 
  21   5  -6    10223.61    10642.15    383.50 o 
  22   5  -6      754.49      849.75    295.87 o 
  23   5  -6     1253.10     1223.19    430.52 o 
   0   6  -6    15716.68    15489.62    649.88 o 
   1   6  -6    15708.67    15407.67    209.87 o 
   2   6  -6     7425.56     7501.71    148.97 o 
   3   6  -6     4626.39     4533.41    133.89 o 
   4   6  -6     1057.37     1063.41     86.59 o 
   5   6  -6     3984.32     4035.10    128.78 o 
   6   6  -6     4656.00     4845.32    130.93 o 
   7   6  -6    13145.61    13587.50    258.00 o 
   8   6  -6     9607.92    10122.41    309.40 o 
   9   6  -6    10820.22    10742.38    224.46 o 
  10   6  -6     2329.69     2354.14    145.60 o 
  11   6  -6     3185.84     2984.73    159.71 o 
  12   6  -6      428.67      446.77    142.15 o 
  13   6  -6     1773.28     1783.11    172.00 o 
  14   6  -6     4435.56     4122.94    274.15 o 
  15   6  -6     9905.10     9072.91    425.65 o 
  16   6  -6     7215.86     7273.78    420.51 o 
  17   6  -6     6300.58     5876.94    426.55 o 
  18   6  -6     2553.08     2391.22    386.64 o 
  19   6  -6      702.21      704.88    373.33 o 
  21   6  -6      818.69      795.23    404.83 o 
   1   7  -6      449.82      491.52    117.04 o 
   2   7  -6    11488.30    11687.56    196.05 o 
   3   7  -6     3418.66     3584.93    146.03 o 
   4   7  -6    15017.96    15264.00    247.24 o 
   5   7  -6     7125.64     7524.42    202.47 o 
   6   7  -6     6996.10     7283.47    290.46 o 
   7   7  -6      186.68      189.87    193.92 o 
   8   7  -6      384.41      446.22    231.57 o 
   9   7  -6     1779.84     1785.97    258.49 o 
  10   7  -6     3395.28     3267.95    424.10 o 
  11   7  -6     4356.69     4527.05    316.37 o 
  12   7  -6    13093.05    12974.36    564.96 o 
  13   7  -6     2705.55     2548.87    427.44 o 
  14   7  -6     5681.75     5766.07    505.75 o 
  15   7  -6      220.56      217.82    436.26 o 
   0   8  -6    20526.74    21796.84    386.31 o 
   1   8  -6       38.88       34.43    157.33 o 
   2   8  -6    10952.41    11168.27    359.96 o 
   3   8  -6        9.13      -14.36    204.96 o 
   4   8  -6      244.39      244.60    211.86 o 
   5   8  -6      131.02      224.04    214.60 o 
   6   8  -6    10332.59    10320.29    369.49 o 
   7   8  -6      263.05      288.76    242.51 o 
   8   8  -6    13845.78    13979.18    403.64 o 
   9   8  -6      169.62      220.73    253.31 o 
  10   8  -6     8233.39     7966.23    997.21 o 
  11   8  -6      320.28      370.05    269.54 o 
  12   8  -6      356.38      242.86    293.03 o 
  13   8  -6       25.84       26.22    405.59 o 
  14   8  -6     4985.53     4756.49    521.98 o 
  15   8  -6      115.64      217.40    487.78 o 
   1   9  -6      291.75      393.23    256.49 o 
   2   9  -6     7023.95     7287.52    505.13 o 
   3   9  -6      570.34      941.11    418.54 o 
   4   9  -6    14439.80    15241.32    645.22 o 
   5   9  -6     1200.11     1256.47    391.21 o 
   6   9  -6     6919.01     7277.72    351.06 o 
   7   9  -6       99.84      209.34    254.22 o 
   8   9  -6      213.04      447.98    287.47 o 
   9   9  -6      323.72      291.14    374.29 o 
  10   9  -6     6893.79     6810.50    510.91 o 
  11   9  -6      487.31      622.74    429.53 o 
  12   9  -6     7421.74     8308.40    578.82 o 
   4   0  -5    47327.33    49122.48    334.57 o 
   6   0  -5    27676.95    29544.75    242.78 o 
   8   0  -5     1279.00     1422.53     92.67 o 
  10   0  -5    19275.38    20452.87    286.70 o 
  12   0  -5    27462.04    27793.93    321.18 o 
  14   0  -5    14879.50    14707.98    431.67 o 
  16   0  -5     1420.86     1220.87    278.22 o 
  18   0  -5     6530.22     6348.83    385.77 o 
  20   0  -5    24092.41    24712.22    654.93 o 
  22   0  -5     6846.67     7264.64    538.13 o 
  24   0  -5      188.56      424.36    400.80 o 
   2   1  -5    40224.86    42493.54    386.59 o 
   3   1  -5     4626.42     4695.33    149.18 o 
   4   1  -5        4.25       56.06     31.00 o 
   5   1  -5     2603.46     2786.65     87.14 o 
   6   1  -5    35144.29    36033.08    150.23 o 
   7   1  -5     4122.70     4003.40     64.48 o 
   8   1  -5    35890.53    36859.36    323.80 o 
   9   1  -5    12468.54    12798.16    140.64 o 
  10   1  -5    18107.70    19249.22    241.35 o 
  11   1  -5     1129.44     1167.44     69.11 o 
  12   1  -5       20.88       21.64     60.86 o 
  13   1  -5     1138.72     1239.76     77.54 o 
  14   1  -5    10940.89    11173.08    264.67 o 
  15   1  -5     5336.81     5509.25    153.80 o 
  16   1  -5    30672.84    31653.51    431.17 o 
  17   1  -5     2565.27     2670.16    145.10 o 
  18   1  -5     7483.15     7306.09    291.21 o 
  19   1  -5      654.81      475.63    228.42 o 
  20   1  -5       57.39       53.48    243.90 o 
  21   1  -5      180.71      138.50    274.24 o 
  22   1  -5     8342.10     8168.34    369.82 o 
  23   1  -5     1308.67     1511.62    319.04 o 
  24   1  -5    10413.18    11186.22    792.03 o 
   1   2  -5     2274.86     2153.04    146.41 o 
   2   2  -5    22276.86    21732.24   1020.78 o 
   3   2  -5    22909.39    24025.51    409.73 o 
   4   2  -5    31811.88    30720.21    814.56 o 
   5   2  -5    32495.48    31187.24    226.10 o 
   7   2  -5     8858.55     8951.40    180.56 o 
   8   2  -5      517.64      602.49    129.61 o 
   9   2  -5     2406.61     2608.24    153.28 o 
  10   2  -5    13775.03    14084.84    284.40 o 
  11   2  -5    17349.83    16813.11    285.45 o 
  12   2  -5    23957.09    23694.41    194.48 o 
  13   2  -5     9785.21     9646.62    252.38 o 
  14   2  -5     5219.27     5177.11    161.68 o 
  15   2  -5     2248.13     2258.76    162.97 o 
  16   2  -5      803.44      710.53    213.46 o 
  17   2  -5     1765.01     1753.70    303.90 o 
  18   2  -5     5731.56     5870.91    293.53 o 
  19   2  -5     8573.04     8455.49    433.11 o 
  20   2  -5    10483.94    11088.17    371.28 o 
  21   2  -5     6751.04     7183.32    358.64 o 
  22   2  -5     4001.41     4535.22    335.64 o 
  23   2  -5      870.87      944.41    287.43 o 
  24   2  -5       61.93       35.72    444.23 o 
   0   3  -5     8305.28     8152.03    167.30 o 
   1   3  -5    33714.82    32217.92    739.18 o 
   2   3  -5    10099.99    10623.87    208.51 o 
   3   3  -5    12694.36    12284.57    173.89 o 
   4   3  -5     1730.89     1835.65     99.37 o 
   6   3  -5     5561.91     5733.18    158.52 o 
   8   3  -5     7668.89     7147.41    314.57 o 
  10   3  -5     8288.96     8655.64    312.49 o 
  12   3  -5      114.60      109.71    148.35 o 
  15   3  -5    19149.10    19090.55    508.68 o 
  16   3  -5     4660.25     4460.44    243.25 o 
  17   3  -5    18212.50    17960.07    376.90 o 
  18   3  -5     1124.21     1066.81    231.29 o 
  19   3  -5     3056.71     3016.54    256.73 o 
  20   3  -5      128.92      130.29    244.72 o 
  21   3  -5     3357.04     3406.40    520.99 o 
  22   3  -5     1594.80     1256.23    289.50 o 
  23   3  -5    10447.70    10502.21    419.24 o 
  24   3  -5     2219.49     2131.68    446.59 o 
   1   4  -5     8520.81     8447.62    130.35 o 
   2   4  -5       27.50       62.19     69.21 o 
   3   4  -5    26347.73    26262.23    764.43 o 
   4   4  -5     1677.11     1694.47    115.54 o 
   5   4  -5    51755.15    52369.50   1012.30 o 
   6   4  -5      983.12      983.84    107.91 o 
   7   4  -5     4367.12     3869.59    246.62 o 
   8   4  -5       31.89       59.50    130.87 o 
   9   4  -5     5605.67     5930.42    199.21 o 
  10   4  -5      306.49      333.64    150.95 o 
  12   4  -5      810.89      772.52    140.78 o 
  13   4  -5    28539.90    27659.32    508.67 o 
  14   4  -5       58.90      -32.09    176.15 o 
  15   4  -5     4666.12     4329.37    253.83 o 
  16   4  -5      215.69      142.64    193.66 o 
  17   4  -5     3210.25     3360.82    376.55 o 
  18   4  -5      322.66      231.47    222.97 o 
  19   4  -5    13616.36    13746.52    372.49 o 
  20   4  -5        3.50      255.27    381.70 o 
  21   4  -5    11619.59    11726.73    383.94 o 
  22   4  -5      251.72      193.12    287.74 o 
  23   4  -5     1780.06     1750.66    431.27 o 
  24   4  -5      336.42       -5.31    411.75 o 
   0   5  -5     3860.15     3740.81    154.93 o 
   1   5  -5    29023.95    28706.32    365.07 o 
   2   5  -5     4034.22     4211.74    111.68 o 
   3   5  -5     5252.85     5359.23    102.18 o 
   4   5  -5      101.67      140.99     66.56 o 
   5   5  -5     6768.92     6737.47    123.43 o 
   6   5  -5     4797.94     4625.90    135.59 o 
   7   5  -5    25150.47    23872.19    223.03 o 
   8   5  -5     3310.86     3369.07    172.62 o 
   9   5  -5    29535.39    28807.33    664.85 o 
  10   5  -5     2918.21     2855.53    144.03 o 
  11   5  -5     3231.49     3021.76    154.42 o 
  12   5  -5      379.85      240.89    140.64 o 
  13   5  -5     3261.07     3077.16    174.89 o 
  14   5  -5     1534.87     1584.46    169.24 o 
  15   5  -5    12684.97    12431.92    481.24 o 
  16   5  -5     2475.86     2269.43    219.76 o 
  17   5  -5    12396.12    12474.01    803.98 o 
  18   5  -5     1679.24     1572.39    242.74 o 
  19   5  -5     1594.39     1571.83    251.39 o 
  20   5  -5      262.83      207.77    255.52 o 
  21   5  -5     1496.60     1541.87    274.21 o 
  22   5  -5      601.15      448.30    281.78 o 
  23   5  -5     7314.67     6101.45    486.04 o 
   1   6  -5     4749.29     4664.89     89.49 o 
   2   6  -5     6217.13     6172.56    137.03 o 
   3   6  -5    10181.48    10205.97    130.46 o 
   4   6  -5     9168.02     9315.22    133.93 o 
   5   6  -5     9217.32     8824.57    254.68 o 
   6   6  -5     7804.25     7544.03    173.87 o 
   7   6  -5     3283.52     3034.57    112.80 o 
   8   6  -5      396.20      363.45    104.82 o 
   9   6  -5      998.66      934.34    117.40 o 
  10   6  -5     4954.79     4691.85    246.04 o 
  11   6  -5     8340.89     8138.23    251.22 o 
  12   6  -5     7481.43     7420.26    387.06 o 
  13   6  -5    10044.56     9700.67    225.35 o 
  14   6  -5     3557.49     3847.78    265.09 o 
  15   6  -5     1496.77     1376.06    250.25 o 
  16   6  -5      315.20      266.19    247.08 o 
  17   6  -5     1361.30     1313.03    340.98 o 
  18   6  -5     1890.48     1731.37    359.77 o 
  19   6  -5     6859.07     5926.03    448.02 o 
  20   6  -5     6034.73     6315.56    477.62 o 
  21   6  -5     4054.85     3567.18    472.83 o 
   0   7  -5    23896.35    24228.44    455.16 o 
   1   7  -5     3007.83     3153.22    162.46 o 
   2   7  -5     9916.60     9705.59    188.74 o 
   3   7  -5      913.00      887.62    123.30 o 
   4   7  -5      285.31      294.31    134.97 o 
   5   7  -5      397.18      427.93    135.17 o 
   6   7  -5    11024.99    11707.00    293.07 o 
   7   7  -5     2264.83     2125.77    240.66 o 
   8   7  -5    19893.63    19601.08    606.89 o 
   9   7  -5     2757.23     2885.81    257.78 o 
  10   7  -5     6705.66     6829.87    602.13 o 
  11   7  -5      470.63      549.90    260.82 o 
  12   7  -5       13.39      141.35    258.86 o 
  13   7  -5      924.50      701.62    270.50 o 
  15   7  -5     2220.83     2172.19    456.37 o 
  16   7  -5     9309.46     8981.71    606.30 o 
  17   7  -5     1427.97     1043.05    492.50 o 
   1   8  -5      221.23      157.40    138.66 o 
   2   8  -5     9378.39     9915.91    230.35 o 
   3   8  -5      509.62      523.66    153.27 o 
   4   8  -5    17613.65    18208.14    513.04 o 
   5   8  -5      747.34      707.37    230.46 o 
   6   8  -5    10363.02    10522.26    347.15 o 
   7   8  -5       25.62       86.24    229.21 o 
   8   8  -5      162.01      236.23    241.22 o 
   9   8  -5      228.50      268.98    263.88 o 
  10   8  -5     4673.55     5306.97    527.17 o 
  11   8  -5      175.85      300.95    289.89 o 
  12   8  -5    13826.42    13647.79    675.10 o 
  13   8  -5       83.98      203.82    298.75 o 
  14   8  -5     5276.84     5891.40    523.24 o 
  15   8  -5        8.62       45.93    441.32 o 
   0   9  -5    10829.52    11204.94    534.25 o 
   1   9  -5     1411.49     1714.23    414.79 o 
   2   9  -5     7525.94     8481.77    334.05 o 
   3   9  -5       37.84      176.25    239.38 o 
   4   9  -5        1.85       68.68    231.02 o 
   5   9  -5      281.88      488.00    253.92 o 
   6   9  -5     5808.36     6008.72    393.57 o 
   7   9  -5      574.38      788.30    282.43 o 
   8   9  -5    11236.86    11490.30    668.68 o 
   9   9  -5      631.83      820.43    294.40 o 
  10   9  -5     5122.03     6151.35    499.18 o 
  11   9  -5      325.79      203.71    409.91 o 
  12   9  -5      123.81      299.59    424.24 o 
   1  10  -5      521.56      764.49    472.75 o 
   0   0  -4   142222.56   143446.19   2622.92 o 
   4   0  -4     4951.19     5420.49    205.64 o 
   6   0  -4    42311.89    44375.32    667.24 o 
   8   0  -4    58826.21    59756.69    881.19 o 
  10   0  -4    33618.26    34571.71    361.18 o 
  12   0  -4      241.36      308.41    198.98 o 
  14   0  -4    22734.95    21557.83    478.37 o 
  16   0  -4    43895.69    43856.14    721.03 o 
  18   0  -4     8040.39     8368.64    429.34 o 
  20   0  -4     1162.34     1042.65    364.36 o 
  22   0  -4    10674.77    11796.32    565.54 o 
  24   0  -4    14040.66    15091.42    676.48 o 
   1   1  -4     1499.01     1570.25    103.61 o 
   2   1  -4    22619.63    23446.59    224.16 o 
   3   1  -4     4925.03     5169.70     54.65 o 
   4   1  -4    43486.38    46202.18    236.20 o 
   5   1  -4    16149.27    17061.04    133.20 o 
   6   1  -4    23878.36    23707.19    296.03 o 
   7   1  -4     3632.20     3845.52     65.61 o 
   8   1  -4      673.38      738.78     80.15 o 
   9   1  -4      837.87      944.27     66.81 o 
  10   1  -4    20654.09    20901.74    755.46 o 
  11   1  -4    12160.12    12330.36    173.13 o 
  12   1  -4    36752.36    37757.52    276.21 o 
  13   1  -4     4240.86     4220.10    135.92 o 
  14   1  -4    19584.89    20196.01    234.49 o 
  15   1  -4     2087.36     2245.24    160.20 o 
  16   1  -4      309.30      338.21    138.01 o 
  17   1  -4      897.46      986.87    139.74 o 
  18   1  -4     9909.98     9924.91    219.73 o 
  19   1  -4     1144.24     1248.49    236.28 o 
  20   1  -4    16340.96    17239.57    532.47 o 
  21   1  -4     3950.75     3829.74    304.51 o 
  22   1  -4     6052.51     6146.18    352.68 o 
  23   1  -4      946.12     1066.39    291.23 o 
  24   1  -4       72.36      145.38    300.91 o 
   0   2  -4    30495.89    30859.47    351.37 o 
   1   2  -4    41695.61    42085.11    447.02 o 
   2   2  -4    23301.19    23507.64    110.40 o 
   3   2  -4     6060.17     5900.42    107.27 o 
   4   2  -4     2064.60     2149.08     70.59 o 
   5   2  -4     3825.75     3891.73    137.01 o 
   6   2  -4    17700.88    18398.14    294.33 o 
   9   2  -4    41286.77    39100.28   1456.98 o 
  10   2  -4    15622.93    16057.65    148.42 o 
  11   2  -4     2417.84     2487.00    100.53 o 
  12   2  -4     1274.02     1279.99    120.38 o 
  13   2  -4     4685.54     4771.47    153.42 o 
  14   2  -4     9280.36     9036.98    209.67 o 
  15   2  -4    11812.58    11773.24    178.34 o 
  16   2  -4     9668.97     9558.62    229.36 o 
  17   2  -4    14064.22    14071.67    239.65 o 
  18   2  -4     7265.71     7392.71    202.83 o 
  19   2  -4     1499.59     1520.32    236.04 o 
  20   2  -4      126.33      -35.23    262.20 o 
  21   2  -4      711.50      825.79    275.78 o 
  22   2  -4     3983.15     4225.34    310.47 o 
  23   2  -4     6023.38     6161.21    375.59 o 
  24   2  -4     5899.61     6315.36    366.60 o 
   1   3  -4     5762.21     5784.44     92.61 o 
   2   3  -4     7846.85     7727.16    213.03 o 
   3   3  -4    30789.78    29779.97    244.80 o 
   4   3  -4    12633.82    12101.84    338.33 o 
   5   3  -4    34564.81    34905.69    878.18 o 
   6   3  -4     3823.80     3735.71    131.57 o 
   7   3  -4    12518.81    12839.36    310.45 o 
   8   3  -4       33.10       43.19    116.40 o 
   9   3  -4     8786.89     8744.79    398.88 o 
  10   3  -4     9095.15     8028.93    295.25 o 
  11   3  -4    29229.52    28830.46    679.29 o 
  12   3  -4     9210.50     8486.56    296.13 o 
  13   3  -4    25492.84    25097.69    350.71 o 
  14   3  -4     4583.16     4518.22    191.64 o 
  15   3  -4     2189.33     2198.73    213.91 o 
  16   3  -4      624.92      448.18    198.28 o 
  17   3  -4     1994.47     1787.30    224.91 o 
  18   3  -4      936.31      940.38    241.29 o 
  19   3  -4    11221.30    11054.32    341.28 o 
  20   3  -4     2838.80     2920.39    439.10 o 
  21   3  -4    11210.14    11317.03    399.46 o 
  22   3  -4     1382.25     1446.69    304.93 o 
  23   3  -4     1237.82     1544.58    350.44 o 
  24   3  -4       81.60       41.49    436.51 o 
   0   4  -4     1422.69     1433.93    104.77 o 
   1   4  -4    45119.83    45127.43    283.09 o 
   2   4  -4      596.63      735.19     69.98 o 
   3   4  -4    15896.85    15787.42    308.83 o 
   4   4  -4     5991.18     6104.19     97.61 o 
   5   4  -4    19705.42    20129.39    265.69 o 
   6   4  -4     4466.35     4426.44    109.09 o 
   7   4  -4    36808.56    36772.51    327.19 o 
   8   4  -4      794.10      765.07    132.69 o 
   9   4  -4    20584.92    19947.26    295.87 o 
  10   4  -4      593.76      567.47     52.55 o 
  11   4  -4     6265.19     5798.35    186.51 o 
  12   4  -4      528.94      452.67     55.29 o 
  13   4  -4     4991.10     4939.45    189.08 o 
  14   4  -4       42.86       24.27    164.13 o 
  15   4  -4    28023.85    28478.40    591.58 o 
  16   4  -4       74.04       39.30    190.35 o 
  17   4  -4    12866.69    13051.51    711.06 o 
  18   4  -4      209.67      203.31    215.32 o 
  19   4  -4      946.96     1029.64    249.96 o 
  20   4  -4       25.11       40.69    233.00 o 
  21   4  -4     1312.97     1353.45    274.52 o 
  22   4  -4      125.30      131.55    267.57 o 
  23   4  -4     9949.15     9512.53    392.19 o 
  24   4  -4      129.48       27.52    432.88 o 
   1   5  -4     8432.53     8841.74    138.21 o 
   2   5  -4     2383.88     2315.11     62.37 o 
   3   5  -4    26386.00    25800.02    192.70 o 
   4   5  -4     2942.82     2863.23     77.63 o 
   5   5  -4    29632.80    29469.01    235.01 o 
   6   5  -4     4479.20     4393.84    108.72 o 
   7   5  -4     2445.70     2588.02    122.06 o 
   8   5  -4      198.02      191.58     76.12 o 
   9   5  -4     7098.69     6693.17    155.88 o 
  10   5  -4      562.62      571.41    115.52 o 
  11   5  -4    23797.13    22800.09    388.04 o 
  12   5  -4     4492.80     4802.79    182.89 o 
  13   5  -4    13282.32    13083.34    345.94 o 
  14   5  -4      434.93      482.70    155.97 o 
  15   5  -4     3075.86     3033.01    191.92 o 
  16   5  -4      182.61      101.69    190.14 o 
  17   5  -4     2013.48     1786.10    227.33 o 
  18   5  -4      754.50      691.17    221.92 o 
  20   5  -4      860.70      850.34    247.19 o 
  21   5  -4     9636.79     9470.62    364.06 o 
  22   5  -4     1455.23     1328.41    293.78 o 
  23   5  -4     1276.47      852.99    404.90 o 
   0   6  -4    13320.18    13304.42    223.23 o 
   1   6  -4    15442.37    15308.36    250.53 o 
   2   6  -4     9370.72     9403.42    107.20 o 
   3   6  -4     2263.95     2250.80     80.77 o 
   4   6  -4        5.39       -2.31     87.21 o 
   5   6  -4     2442.26     2517.92    109.11 o 
   6   6  -4     6798.16     6730.61    120.54 o 
   7   6  -4    13824.71    13570.06    297.04 o 
   8   6  -4    19074.17    18416.69    213.25 o 
   9   6  -4    17803.32    17665.89    371.53 o 
  10   6  -4     8294.52     8077.58    175.90 o 
  11   6  -4      477.85      500.90    123.63 o 
  12   6  -4      679.58      677.42    136.72 o 
  13   6  -4     1432.16     1379.01    157.07 o 
  14   6  -4     5995.67     5836.83    276.74 o 
  15   6  -4     9135.98     9248.89    428.55 o 
  16   6  -4     8768.59     8867.48    342.06 o 
  17   6  -4     8090.85     7852.02    539.42 o 
  18   6  -4     3009.25     3224.34    388.70 o 
  19   6  -4     1636.05     1351.20    374.68 o 
  20   6  -4      135.27      199.82    377.17 o 
  21   6  -4     2071.58     2161.87    425.38 o 
  22   6  -4     3582.73     3305.95    485.63 o 
   1   7  -4     1083.90     1093.59    125.11 o 
   2   7  -4     9948.94    10255.60    193.17 o 
   3   7  -4     4296.55     4465.32    174.43 o 
   4   7  -4    21285.01    21829.50    377.12 o 
   5   7  -4     3311.50     3332.81    171.76 o 
   6   7  -4    13683.61    13702.21    532.53 o 
   7   7  -4     1041.70      983.54    221.70 o 
   8   7  -4      202.96      288.58    207.81 o 
   9   7  -4     1038.07     1324.76    244.78 o 
  10   7  -4     9240.95     9465.21    522.53 o 
  11   7  -4     6838.92     6971.90    414.75 o 
  12   7  -4    15588.98    15930.29    541.65 o 
  13   7  -4     4113.45     4393.07    365.36 o 
  14   7  -4     6716.17     6037.30    474.05 o 
  15   7  -4      398.37      325.23    314.55 o 
  16   7  -4       97.25      147.51    293.63 o 
  17   7  -4      436.82      303.54    506.11 o 
   0   8  -4    19002.31    19445.32    597.10 o 
   1   8  -4       53.48       64.07    129.79 o 
   2   8  -4    10788.44    11207.53    354.07 o 
   3   8  -4        4.20       49.66    155.73 o 
   4   8  -4       35.01       94.40    158.19 o 
   5   8  -4       55.60       40.47    158.17 o 
   6   8  -4     9399.88     9955.06    259.00 o 
   7   8  -4       19.51      296.51    237.25 o 
   8   8  -4    21695.93    21987.05    465.18 o 
   9   8  -4      181.31       63.67    241.71 o 
  10   8  -4    10097.73     9546.58    522.75 o 
  11   8  -4      244.74      431.93    262.85 o 
  12   8  -4      253.37      178.83    277.15 o 
  13   8  -4       11.07      251.97    424.45 o 
  14   8  -4     5376.63     5908.63    398.58 o 
  15   8  -4       17.40      -54.46    467.28 o 
   1   9  -4      367.31      342.97    176.05 o 
   2   9  -4     5631.60     6037.45    234.16 o 
   3   9  -4     1392.51     1381.99    253.19 o 
   4   9  -4    12943.47    13120.69    391.39 o 
   5   9  -4      675.02      931.86    263.82 o 
   6   9  -4     6973.63     6901.42    341.48 o 
   7   9  -4      287.21      329.37    270.54 o 
   8   9  -4       62.39      117.36    287.15 o 
   9   9  -4      179.63      125.76    281.81 o 
  10   9  -4     5268.49     5667.74    482.27 o 
  11   9  -4      962.55      747.80    417.17 o 
  12   9  -4    11203.33    12886.19    633.50 o 
   2  10  -4     1780.33     1747.59    432.35 o 
   5  10  -4      896.79      922.04    394.64 o 
   6  10  -4     2894.29     2984.93    442.46 o 
   7  10  -4     3724.14     4736.04    486.91 o 
   8  10  -4     4363.54     4698.80    499.33 o 
   9  10  -4     4521.45     5648.00    526.56 o 
   2   0  -3     4692.85     5059.15    102.39 o 
   4   0  -3    16218.09    16969.82    405.38 o 
   6   0  -3    47492.27    50358.12    509.31 o 
   8   0  -3     1735.50     1661.94    168.96 o 
  10   0  -3    15577.36    15398.39    347.98 o 
  12   0  -3    49104.18    49969.96    623.16 o 
  14   0  -3    13645.34    13413.12    406.51 o 
  16   0  -3      568.01      653.36    254.80 o 
  18   0  -3    12171.70    11645.45    484.54 o 
  20   0  -3    19040.35    18912.68    589.63 o 
  22   0  -3     7518.01     6952.50    469.97 o 
  24   0  -3       10.32      -84.42    386.62 o 
   3   1  -3     1563.44     1476.81     63.16 o 
   4   1  -3     6087.88     6475.92     87.95 o 
   5   1  -3     5203.78     5414.64     83.98 o 
   6   1  -3    35785.42    36765.31    183.21 o 
   7   1  -3     6610.72     6967.05     83.00 o 
   8   1  -3    62067.29    61483.54    765.47 o 
   9   1  -3     6013.79     6088.59    114.45 o 
  10   1  -3    25930.98    25806.28    257.37 o 
  11   1  -3      471.18      354.86     87.73 o 
  12   1  -3     2451.17     2600.70    116.96 o 
  13   1  -3     1294.22     1279.41    117.26 o 
  14   1  -3    18344.38    18453.52    238.39 o 
  15   1  -3     5593.77     5680.26    275.63 o 
  16   1  -3    31100.29    31479.12    489.84 o 
  17   1  -3     1086.96     1284.54    151.74 o 
  18   1  -3     5902.18     5753.68    208.89 o 
  19   1  -3      252.59      164.65    160.07 o 
  20   1  -3      347.66      361.32    237.65 o 
  21   1  -3      887.25      656.97    256.83 o 
  22   1  -3     9362.57     9058.31    489.04 o 
  23   1  -3     1940.69     2322.46    305.97 o 
  24   1  -3    12046.01    12495.43    440.78 o 
   1   2  -3    30278.56    31852.80    167.07 o 
   2   2  -3    57488.95    58036.93   1161.70 o 
   3   2  -3    10361.39     9621.22    124.93 o 
   5   2  -3    32065.34    32446.78    276.82 o 
   6   2  -3    26413.28    26942.69    353.35 o 
   7   2  -3     2189.91     2170.63     99.45 o 
   8   2  -3      432.06      449.87     68.34 o 
   9   2  -3     1286.44     1313.35     75.51 o 
  10   2  -3    14684.26    14861.27    163.32 o 
  11   2  -3    10436.77    10091.26    212.59 o 
  12   2  -3    26233.58    26477.38    370.30 o 
  13   2  -3    13368.00    13394.82    174.91 o 
  14   2  -3     5857.04     6023.28    141.72 o 
  15   2  -3     2454.63     2493.87    125.78 o 
  16   2  -3      609.59      564.57    134.62 o 
  17   2  -3     1278.84     1283.71    132.98 o 
  18   2  -3     6638.52     6961.43    189.71 o 
  19   2  -3     9078.04     9285.98    404.90 o 
  20   2  -3    11676.84    11610.26    365.82 o 
  21   2  -3     6742.44     6778.75    331.96 o 
  22   2  -3     2381.23     2330.91    328.56 o 
  23   2  -3     1608.89     1123.42    294.11 o 
  24   2  -3       13.31       89.33    298.87 o 
   0   3  -3    31719.11    32042.10    242.74 o 
   1   3  -3    56939.23    56825.63    399.36 o 
   2   3  -3    11640.93    11682.50    162.68 o 
   3   3  -3    12015.97    11745.03    287.85 o 
   4   3  -3      260.80      288.98     63.81 o 
   5   3  -3    10040.65    10509.03    325.27 o 
   6   3  -3     3963.55     4213.17     68.29 o 
   7   3  -3    33662.16    32377.22    411.95 o 
   8   3  -3     6992.34     6797.31     90.34 o 
   9   3  -3    49350.42    48590.48    218.21 o 
  10   3  -3     6579.50     6526.22    104.53 o 
  11   3  -3     2653.19     2635.58     91.42 o 
  12   3  -3      276.15      243.57     78.92 o 
  13   3  -3     6217.37     6168.93    181.27 o 
  14   3  -3     4776.08     4630.25    139.46 o 
  15   3  -3    23401.82    22951.24    260.48 o 
  16   3  -3     7525.32     7362.27    184.47 o 
  17   3  -3    13358.61    13107.65    333.23 o 
  18   3  -3      846.74     1052.61    221.70 o 
  19   3  -3     2597.04     2611.45    258.58 o 
  20   3  -3       81.82      317.78    324.61 o 
  21   3  -3     2587.85     2347.19    269.09 o 
  22   3  -3     2331.13     2384.75    303.33 o 
  23   3  -3    10331.49    10010.65    401.67 o 
  24   3  -3     1924.05     2023.10    457.01 o 
   1   4  -3     5357.39     5220.64    101.52 o 
   2   4  -3       15.37        6.01     63.26 o 
   3   4  -3    51899.07    51561.38    202.63 o 
   4   4  -3     7168.02     7464.47    119.11 o 
   5   4  -3    56927.31    58344.00    628.20 o 
   6   4  -3     1317.69     1350.87     66.98 o 
   7   4  -3     3432.19     3344.21     72.49 o 
   8   4  -3      662.17      721.05     59.40 o 
   9   4  -3     8503.03     8666.61    234.60 o 
  10   4  -3      467.99      512.86     69.94 o 
  11   4  -3    32151.53    31725.97    209.78 o 
  12   4  -3       22.47       19.47     73.97 o 
  13   4  -3    25726.32    24742.30    275.34 o 
  14   4  -3      171.04      147.68     88.09 o 
  15   4  -3     1629.01     1565.57    176.88 o 
  16   4  -3      448.13      235.80    184.11 o 
  17   4  -3     5033.95     4716.35    251.69 o 
  18   4  -3      558.69      519.64    226.31 o 
  19   4  -3    10330.99     9993.79    483.08 o 
  20   4  -3      163.89      240.94    233.83 o 
  21   4  -3    11491.66    11099.40    516.50 o 
  22   4  -3       25.84      -14.51    279.84 o 
  23   4  -3     2428.30     2128.44    310.01 o 
  24   4  -3      184.49      144.87    427.46 o 
   0   5  -3    14080.50    15328.13    456.45 o 
   1   5  -3    38389.10    38755.85    359.83 o 
   2   5  -3     1673.32     1582.87     54.96 o 
   3   5  -3     7703.34     7769.92     98.98 o 
   4   5  -3      122.79      152.68     38.63 o 
   5   5  -3     6456.57     6443.37     95.66 o 
   6   5  -3     1196.99     1218.85     64.57 o 
   7   5  -3    37269.75    36323.77    337.74 o 
   8   5  -3     3515.98     3436.65     81.56 o 
   9   5  -3    27920.66    27644.78    496.06 o 
  10   5  -3     4003.01     4124.08    107.22 o 
  11   5  -3     1084.47     1116.40     89.02 o 
  12   5  -3      563.44      532.83    129.93 o 
  13   5  -3     6091.83     5996.86    216.57 o 
  14   5  -3     4060.67     3815.25    183.05 o 
  15   5  -3    14961.85    14115.53    266.69 o 
  16   5  -3     2776.68     2691.41    191.78 o 
  17   5  -3    11072.86    10325.78    359.42 o 
  18   5  -3      220.28      249.92    209.55 o 
  19   5  -3     1504.75     1379.19    236.11 o 
  20   5  -3      334.42      176.95    235.25 o 
  21   5  -3     3173.60     3024.38    298.15 o 
  22   5  -3      690.88      776.80    289.99 o 
  23   5  -3     9004.41     8372.63    521.00 o 
   1   6  -3     2598.35     2280.91    112.74 o 
   2   6  -3     5899.24     5060.24    272.00 o 
   3   6  -3    15120.38    14237.41    369.01 o 
   4   6  -3    10673.05    10485.91    176.59 o 
   5   6  -3    15516.29    15363.65    133.39 o 
   6   6  -3     7142.97     7107.27    135.17 o 
   7   6  -3     4364.25     4408.78    108.73 o 
   8   6  -3      610.72      687.47     90.25 o 
   9   6  -3     4449.18     4432.43    129.54 o 
  10   6  -3     7630.36     7387.33    153.34 o 
  11   6  -3     9399.69     9024.31    188.18 o 
  12   6  -3     9039.41     8738.63    196.33 o 
  13   6  -3     6997.14     6853.07    198.99 o 
  14   6  -3     3902.50     4129.66    401.05 o 
  15   6  -3      709.81      668.78    220.24 o 
  16   6  -3       68.97       25.64    234.82 o 
  17   6  -3     1877.15     1875.52    267.82 o 
  18   6  -3     3414.96     3345.58    303.39 o 
  19   6  -3     6154.11     5428.02    440.06 o 
  20   6  -3     7211.86     6993.22    482.08 o 
  21   6  -3     5691.31     5054.60    472.80 o 
  22   6  -3     1092.75     1098.14    428.19 o 
   0   7  -3    19211.51    19381.30    562.60 o 
   1   7  -3     4099.63     4289.00    153.29 o 
   2   7  -3    13305.36    13743.22    215.86 o 
   3   7  -3      856.22      933.71    138.81 o 
   4   7  -3      836.42      785.52    143.57 o 
   5   7  -3      275.38      441.29    185.16 o 
   6   7  -3    14125.32    14226.59    333.78 o 
   7   7  -3     1376.04     1477.47    228.53 o 
   8   7  -3    20354.87    19575.12    584.28 o 
   9   7  -3     3891.74     3679.62    268.89 o 
  10   7  -3     7618.43     7654.13    317.86 o 
  11   7  -3      756.16      740.22    249.45 o 
  12   7  -3      354.55      375.11    249.81 o 
  13   7  -3      354.90      469.05    269.03 o 
  14   7  -3     6879.35     6970.33    360.55 o 
  15   7  -3     2429.84     2653.23    317.38 o 
  16   7  -3    11448.09    12370.00    445.01 o 
  17   7  -3     1911.02     1860.61    351.12 o 
  18   7  -3     3293.22     3348.74    496.21 o 
   1   8  -3      223.00      240.84    138.46 o 
   2   8  -3     8268.53     8837.91    239.01 o 
   3   8  -3      391.36      376.43    165.10 o 
   4   8  -3    20632.61    21414.31    372.64 o 
   5   8  -3      865.84      939.36    173.86 o 
   6   8  -3    10328.21    10209.63    485.26 o 
   7   8  -3      238.22      250.82    245.05 o 
   8   8  -3       64.72      191.69    230.98 o 
   9   8  -3       18.99       30.79    245.99 o 
  10   8  -3    11165.99    11441.67    415.86 o 
  11   8  -3      512.96      483.84    276.87 o 
  12   8  -3    13252.64    13909.12    434.83 o 
  13   8  -3      105.61      164.20    271.32 o 
  14   8  -3     5152.39     5291.29    388.73 o 
  15   8  -3      259.04      234.90    322.19 o 
   0   9  -3    11727.80    12417.27    480.23 o 
   1   9  -3     1043.12     1199.00    195.75 o 
   2   9  -3     6576.10     6767.22    305.48 o 
   3   9  -3       63.32       46.73    187.67 o 
   4   9  -3      525.34      579.28    186.14 o 
   5   9  -3      103.12       31.43    195.35 o 
   6   9  -3     5588.87     5870.95    333.93 o 
   7   9  -3     1013.00      892.08    284.44 o 
   8   9  -3    10396.79    10350.00    389.58 o 
   9   9  -3      757.66      706.34    295.75 o 
  10   9  -3     5670.43     5846.88    369.70 o 
  11   9  -3      277.34      181.78    403.37 o 
  12   9  -3      102.26      259.51    420.68 o 
   1  10  -3      418.60      590.54    348.76 o 
   2  10  -3     4140.36     4710.95    432.63 o 
   3  10  -3     5337.98     5409.86    464.37 o 
   4  10  -3     5556.01     5960.25    474.72 o 
   5  10  -3     3372.53     3788.86    449.76 o 
   6  10  -3     4179.84     4872.74    468.63 o 
   7  10  -3      684.90      884.02    420.11 o 
   8  10  -3      119.17      187.11    432.49 o 
   4   0  -2    20651.09    21647.49    229.74 o 
   8   0  -2    68861.58    67220.80    581.24 o 
  10   0  -2    45551.86    47186.39    545.94 o 
  12   0  -2     3498.74     4149.90    239.80 o 
  14   0  -2    26340.44    27784.84    524.90 o 
  16   0  -2    38808.36    38732.66    656.46 o 
  18   0  -2    14598.83    14699.95    498.26 o 
  20   0  -2      112.29       92.97    306.47 o 
  22   0  -2    10952.15    11043.63    519.27 o 
  24   0  -2    12989.42    13679.82    650.82 o 
   1   1  -2      900.99      940.04     46.71 o 
   2   1  -2    17526.63    17708.88    140.05 o 
   4   1  -2    67190.41    69788.50   1182.11 o 
   5   1  -2     2634.76     2703.94     66.35 o 
   6   1  -2    41599.48    41753.46    538.44 o 
   7   1  -2      518.59      495.83     62.01 o 
   8   1  -2     1127.10     1161.77     80.39 o 
   9   1  -2     4108.90     4621.77    156.99 o 
  11   1  -2     1946.80     1798.34    147.36 o 
  12   1  -2    26322.25    25236.52    756.25 o 
  13   1  -2     6227.56     6112.53    199.47 o 
  14   1  -2    13312.80    12643.46    388.09 o 
  15   1  -2      998.60     1073.38    193.16 o 
  16   1  -2       72.70       18.44    177.29 o 
  17   1  -2      933.25      830.94    212.32 o 
  18   1  -2    14358.26    14132.30    478.01 o 
  19   1  -2     2174.46     2308.38    186.30 o 
  20   1  -2    16871.19    16604.61    335.36 o 
  21   1  -2     4301.71     4290.76    260.72 o 
  22   1  -2     8343.70     7954.00    355.20 o 
  23   1  -2      456.26      403.89    302.81 o 
  24   1  -2       89.04       36.35    281.41 o 
   0   2  -2    49462.89    51137.85    460.25 o 
   1   2  -2    14738.71    14382.22    207.71 o 
   3   2  -2    30027.09    31546.09    209.94 o 
   4   2  -2    13564.36    14734.10    215.27 o 
   5   2  -2    11586.68    11690.16     87.15 o 
   6   2  -2    27149.71    27155.27    465.12 o 
   7   2  -2    38522.45    38830.41    459.78 o 
   8   2  -2    26785.78    26543.46    471.72 o 
   9   2  -2    18674.96    18117.09    151.05 o 
  10   2  -2    13535.39    13666.39    149.89 o 
  11   2  -2      946.44      923.87     82.17 o 
  12   2  -2     1428.54     1499.77     98.62 o 
  13   2  -2     2156.95     2232.57    113.91 o 
  14   2  -2     6853.99     6695.85    155.58 o 
  15   2  -2    17556.93    17630.17    358.79 o 
  16   2  -2    16440.94    16736.21    345.70 o 
  17   2  -2    10617.06    10534.82    276.47 o 
  18   2  -2     7878.14     7453.72    219.03 o 
  19   2  -2     4493.42     4335.99    237.74 o 
  20   2  -2      343.10      287.74    163.28 o 
  21   2  -2     2023.09     2008.86    276.85 o 
  22   2  -2     3954.14     3916.74    484.21 o 
  23   2  -2     7970.29     8400.86    386.39 o 
  24   2  -2     6054.43     5837.20    366.13 o 
   1   3  -2    13318.09    13835.46    228.03 o 
   2   3  -2     5963.61     5883.03    125.75 o 
   3   3  -2    51490.54    51609.48    334.58 o 
   4   3  -2     8099.77     8292.69     73.64 o 
   5   3  -2    36027.47    36623.44    234.42 o 
   6   3  -2     2434.59     2518.88     56.17 o 
   7   3  -2     2286.87     2273.94     64.19 o 
   8   3  -2       36.18       56.04     53.77 o 
   9   3  -2     1106.37     1112.72     73.00 o 
  10   3  -2     3942.10     3921.02     97.78 o 
  11   3  -2    26610.18    26116.85    399.29 o 
  12   3  -2     6989.55     7017.33    135.50 o 
  13   3  -2    19360.44    19132.67    229.80 o 
  14   3  -2     2009.94     1864.86    104.54 o 
  15   3  -2     3047.69     3016.52    139.64 o 
  16   3  -2      615.48      570.60    114.56 o 
  17   3  -2     5296.37     5106.45    160.13 o 
  18   3  -2     1597.73     1559.60    169.61 o 
  19   3  -2    15456.00    15562.34    504.36 o 
  20   3  -2     3119.43     2857.18    203.26 o 
  21   3  -2    10557.54    10221.70    519.18 o 
  22   3  -2     1209.69     1118.65    281.13 o 
  23   3  -2      853.38      727.17    303.98 o 
  24   3  -2       80.37       51.41    305.26 o 
   0   4  -2     5059.96     4942.09    143.85 o 
   1   4  -2    44372.34    44189.64    168.65 o 
   2   4  -2      995.93      948.39     50.28 o 
   3   4  -2     3579.87     3386.35     76.53 o 
   4   4  -2      316.14      392.40     42.76 o 
   5   4  -2    10176.29    10405.48    110.35 o 
   6   4  -2     3622.10     3761.52     65.39 o 
   7   4  -2    36198.19    35703.43    294.40 o 
   8   4  -2      147.52      209.42     57.31 o 
   9   4  -2    29947.35    29436.46    197.53 o 
  10   4  -2      472.99      485.32     75.94 o 
  11   4  -2     4252.94     4259.74    110.16 o 
  12   4  -2      812.99      857.80     92.51 o 
  13   4  -2     5476.17     5260.00    130.23 o 
  14   4  -2      260.11      289.34    103.42 o 
  15   4  -2    25119.45    23927.11    239.13 o 
  16   4  -2      234.44      228.37    162.38 o 
  17   4  -2    16140.74    15286.54    337.53 o 
  18   4  -2       93.73       45.72    201.87 o 
  19   4  -2     1046.99      976.21    228.96 o 
  20   4  -2      809.67      642.43    233.60 o 
  21   4  -2     1933.86     1517.14    279.37 o 
  22   4  -2       63.29       85.32    281.64 o 
  23   4  -2     8961.11     8773.89    390.17 o 
  24   4  -2        0.63      -21.11    405.62 o 
   1   5  -2     4719.44     4742.29     75.88 o 
   2   5  -2     2033.21     2127.59     50.87 o 
   3   5  -2    24912.45    24432.81    362.11 o 
   4   5  -2      920.75      874.11     46.82 o 
   5   5  -2    26936.93    26624.29    264.14 o 
   6   5  -2      978.16      928.25     58.28 o 
   7   5  -2     6480.61     6387.71    101.62 o 
   8   5  -2      951.86      978.84     78.98 o 
   9   5  -2     4843.74     4765.51    109.41 o 
  10   5  -2     3928.80     3922.25    108.66 o 
  11   5  -2    20234.46    19498.24    188.24 o 
  12   5  -2     4643.28     4790.57    126.05 o 
  13   5  -2    13623.53    13362.72    177.33 o 
  14   5  -2     1065.12     1130.22    149.06 o 
  15   5  -2     2620.26     2319.15    198.51 o 
  16   5  -2        2.52       -9.61    182.66 o 
  17   5  -2     1936.85     1759.76    197.02 o 
  18   5  -2      681.99      601.51    199.70 o 
  19   5  -2    12218.17    12003.54    563.36 o 
  20   5  -2     1494.00     1405.98    253.59 o 
  21   5  -2    12684.17    12045.05    382.97 o 
  22   5  -2      328.92      253.51    270.37 o 
  23   5  -2      689.15      546.18    389.12 o 
   0   6  -2    15247.52    15123.98    275.70 o 
   1   6  -2    11863.08    11375.27    177.06 o 
   2   6  -2     8387.10     8434.06    167.85 o 
   3   6  -2     2600.71     2682.02    185.11 o 
   4   6  -2      207.57      184.17     81.38 o 
   5   6  -2     3487.40     3396.66     75.70 o 
   6   6  -2     6404.85     6399.77    129.15 o 
   7   6  -2    25657.85    25888.96    235.55 o 
   8   6  -2    21333.67    21101.93    169.68 o 
   9   6  -2    13537.24    13095.19    155.67 o 
  10   6  -2     4484.73     4457.36    113.23 o 
  11   6  -2     2113.78     2082.04    103.82 o 
  12   6  -2     1092.84     1106.32    124.53 o 
  13   6  -2     4289.95     4270.68    172.06 o 
  14   6  -2     4519.70     4803.43    398.20 o 
  15   6  -2    10400.37    10215.54    477.40 o 
  16   6  -2     6658.12     6725.77    305.03 o 
  17   6  -2     7541.25     7488.25    328.98 o 
  18   6  -2     3473.53     3405.36    303.88 o 
  19   6  -2     2011.89     1766.09    296.90 o 
  20   6  -2      435.87      378.57    366.67 o 
  21   6  -2      834.46      877.85    405.19 o 
  22   6  -2     3663.03     3854.65    485.30 o 
   1   7  -2     1903.01     1945.25    135.51 o 
   2   7  -2     8372.30     8896.61    214.41 o 
   3   7  -2     4620.89     4627.84    228.01 o 
   4   7  -2    18244.70    17714.62    504.79 o 
   5   7  -2     5454.09     5038.38    240.12 o 
   6   7  -2     7381.75     6799.70    394.21 o 
   7   7  -2     1972.12     2182.66    237.38 o 
   8   7  -2      698.75      847.97    208.26 o 
   9   7  -2      195.19      324.18    227.00 o 
  10   7  -2     4970.66     5234.24    300.03 o 
  11   7  -2     4636.25     4694.79    368.63 o 
  12   7  -2    14683.24    15200.50    557.65 o 
  13   7  -2     2410.94     3069.25    308.21 o 
  14   7  -2     7890.10     8225.53    366.00 o 
  15   7  -2      800.82      557.49    262.25 o 
  16   7  -2        6.22       45.05    295.98 o 
  17   7  -2      692.41      564.23    309.76 o 
  18   7  -2     6316.28     5996.12    382.88 o 
   0   8  -2    25043.29    25549.63    681.44 o 
   1   8  -2      196.65      310.51    162.01 o 
   2   8  -2     9714.38    10264.56    297.68 o 
   3   8  -2       69.56       38.50    187.73 o 
   4   8  -2       98.57      158.66    165.16 o 
   5   8  -2      172.50      362.92    229.11 o 
   6   8  -2    11156.91    10947.75    478.53 o 
   7   8  -2      184.69      241.70    234.88 o 
   8   8  -2    10937.29    11303.17    358.46 o 
   9   8  -2      196.81      297.01    257.92 o 
  10   8  -2     8924.37     9113.08    370.88 o 
  11   8  -2       39.14       20.10    279.35 o 
  12   8  -2       32.59       72.83    290.34 o 
  13   8  -2      229.68      217.61    286.72 o 
  14   8  -2     8401.56     8376.24    383.77 o 
  15   8  -2       37.84       77.57    316.27 o 
   1   9  -2      120.66      243.34    214.10 o 
   2   9  -2     4793.90     5279.45    241.56 o 
   3   9  -2      325.34      337.95    195.07 o 
   4   9  -2    11953.30    12803.04    307.85 o 
   5   9  -2     1476.09     1455.86    200.97 o 
   6   9  -2     7235.91     7806.86    278.20 o 
   7   9  -2      127.16      208.27    257.11 o 
   8   9  -2       39.66       62.53    280.71 o 
   9   9  -2      783.88      963.93    304.48 o 
  10   9  -2     5238.13     5885.64    372.05 o 
  11   9  -2     1699.97     1605.09    461.78 o 
  12   9  -2     9928.05    10546.95    613.91 o 
   0  10  -2     6391.88     7123.00    473.52 o 
   1  10  -2     4539.19     4793.82    312.78 o 
   2  10  -2     2568.92     2914.06    284.13 o 
   3  10  -2     1302.45     1419.31    391.89 o 
   4  10  -2      150.65       48.80    392.18 o 
   5  10  -2     1066.92     1196.29    413.63 o 
   6  10  -2     1745.83     2563.73    441.19 o 
   7  10  -2     2791.99     3269.00    468.49 o 
   8  10  -2     6481.37     6725.28    545.19 o 
   2   0  -1    99663.09   101241.27   1273.44 o 
   4   0  -1    45913.05    47376.22    239.48 o 
   6   0  -1    16333.60    16942.43    293.28 o 
   8   0  -1     1804.96     1806.61    140.26 o 
  10   0  -1    38808.11    40879.77    508.53 o 
  12   0  -1    47401.41    48354.47    610.68 o 
  14   0  -1    19757.72    20335.10    473.69 o 
  16   0  -1     3245.77     3312.05    313.52 o 
  18   0  -1     7555.16     7588.60    394.44 o 
  20   0  -1    21011.68    20510.53    619.88 o 
  22   0  -1     7671.61     7818.76    486.93 o 
   0   1  -1    77723.91    79896.74   1345.57 o 
   1   1  -1    12685.33    13453.90    153.49 o 
   2   1  -1    35489.40    36421.76    389.39 o 
   3   1  -1     1025.41     1229.52     78.58 o 
   4   1  -1      126.98      153.92     37.98 o 
   5   1  -1     5741.05     5992.21     71.65 o 
   6   1  -1    54655.93    56181.49    465.10 o 
   7   1  -1     2825.14     2904.04     91.22 o 
   8   1  -1    77145.16    81367.33   1036.18 o 
   9   1  -1     3524.20     3284.39    212.63 o 
  10   1  -1    20732.68    21392.01    394.67 o 
  11   1  -1     2188.13     2250.16    142.47 o 
  12   1  -1       79.97      107.85    148.27 o 
  13   1  -1     2057.87     1911.27    153.99 o 
  14   1  -1    14831.15    14524.22    293.15 o 
  15   1  -1     8059.56     7892.98    246.22 o 
  16   1  -1    30689.69    30092.29    415.75 o 
  17   1  -1     1986.09     2224.12    219.85 o 
  18   1  -1    11104.56    10874.99    315.75 o 
  19   1  -1      514.21      421.48    228.69 o 
  20   1  -1       14.83       53.14    206.63 o 
  21   1  -1     2109.66     2200.66    250.97 o 
  22   1  -1     9309.05     9125.83    436.94 o 
  23   1  -1     1868.47     2137.53    331.21 o 
  24   1  -1    10412.94    10568.29    418.06 o 
  25   1  -1     1485.70     1389.95    435.71 o 
   1   2  -1     1022.30     1232.33     51.34 o 
   2   2  -1    41031.35    41839.34    368.50 o 
   3   2  -1    46314.86    48816.16    160.21 o 
   4   2  -1    40492.07    41530.38    385.41 o 
   5   2  -1    28115.26    28834.60    340.37 o 
   6   2  -1    12046.33    12005.36    178.45 o 
   7   2  -1      682.00      693.84     52.43 o 
   8   2  -1      105.92      183.31     68.81 o 
   9   2  -1     4074.57     4405.92    101.84 o 
  10   2  -1     7582.25     7615.32    154.91 o 
  11   2  -1     9466.92     9227.16    145.99 o 
  12   2  -1    19356.69    19483.35    205.21 o 
  13   2  -1    14524.40    14527.37    196.06 o 
  14   2  -1     7890.90     7699.36    163.31 o 
  15   2  -1     2192.91     2328.55    136.95 o 
  16   2  -1       13.38      -20.93    135.02 o 
  17   2  -1     3556.59     3653.82    164.52 o 
  18   2  -1    11780.11    11820.05    301.11 o 
  19   2  -1     7093.77     7134.26    232.04 o 
  20   2  -1    12178.84    12228.33    402.49 o 
  21   2  -1     7424.79     7754.52    260.80 o 
  22   2  -1     3287.81     3098.56    308.25 o 
  23   2  -1      429.87      446.66    304.03 o 
  24   2  -1       12.56       65.56    309.46 o 
   0   3  -1    16141.38    15996.46    500.31 o 
   1   3  -1    49533.32    50529.31    421.37 o 
   2   3  -1     7574.95     7643.52    107.87 o 
   3   3  -1     7646.36     7823.34     58.43 o 
   4   3  -1       15.97       30.73     35.09 o 
   5   3  -1    10732.08    11324.00     87.67 o 
   6   3  -1     2184.32     2189.90     53.48 o 
   7   3  -1    50299.05    51573.62    563.10 o 
   8   3  -1     2609.43     2448.76     72.65 o 
   9   3  -1    36162.71    35408.95    613.36 o 
  10   3  -1     3306.87     3276.98     99.74 o 
  11   3  -1     5980.80     6054.67    111.60 o 
  12   3  -1      177.70      218.41     84.01 o 
  13   3  -1     3822.54     3766.11    114.04 o 
  14   3  -1     2961.33     2709.24    115.20 o 
  15   3  -1    24138.54    23747.75    271.87 o 
  16   3  -1     6123.41     5881.38    161.60 o 
  17   3  -1    19128.85    18734.84    314.79 o 
  18   3  -1      775.11      815.90    146.15 o 
  19   3  -1     5739.61     5797.08    220.60 o 
  20   3  -1       23.79       63.12    169.89 o 
  21   3  -1     3243.26     3193.87    221.24 o 
  22   3  -1     1248.05     1230.73    279.27 o 
  23   3  -1     9932.66     9660.25    388.46 o 
  24   3  -1     2223.07     2169.96    323.18 o 
   1   4  -1     5583.76     5413.58     83.67 o 
   2   4  -1      286.99      281.86     36.60 o 
   3   4  -1    38347.75    38372.53    466.49 o 
   4   4  -1        3.37       42.79     40.52 o 
   5   4  -1    41761.82    42123.47    567.85 o 
   6   4  -1      355.57      412.33     54.51 o 
   7   4  -1     7370.71     7414.45    106.37 o 
   8   4  -1      368.36      351.73     69.62 o 
   9   4  -1     6611.70     6613.62    115.06 o 
  10   4  -1      581.11      611.46     80.44 o 
  11   4  -1    35376.53    34264.44    238.96 o 
  12   4  -1       96.85      215.98     93.38 o 
  13   4  -1    29829.33    28660.12    254.07 o 
  14   4  -1       84.36       93.98    114.34 o 
  15   4  -1     5862.88     5736.87    158.87 o 
  16   4  -1      336.99      275.21    126.67 o 
  17   4  -1     3340.61     3146.54    266.86 o 
  18   4  -1      113.79       91.88    212.83 o 
  19   4  -1    15109.57    15002.64    375.70 o 
  20   4  -1       87.30      168.32    245.20 o 
  21   4  -1    16015.81    15071.60    706.54 o 
  22   4  -1      312.16      294.57    269.42 o 
  23   4  -1     2045.28     2051.34    311.14 o 
  24   4  -1      110.35      -81.57    397.39 o 
   0   5  -1    18268.32    17953.10    265.91 o 
   1   5  -1    37227.07    36717.37    781.87 o 
   2   5  -1     4502.62     4689.55    145.57 o 
   3   5  -1     4379.87     4522.00    136.85 o 
   4   5  -1      593.37      594.61     69.55 o 
   5   5  -1     6378.07     6504.78     74.02 o 
   6   5  -1     2038.98     2130.38     62.79 o 
   7   5  -1    23891.08    23687.77    240.74 o 
   8   5  -1     3167.68     3122.00     88.08 o 
   9   5  -1    29014.23    28206.07    247.01 o 
  10   5  -1     1306.19     1250.63     93.32 o 
  11   5  -1     2785.74     2518.95    108.06 o 
  12   5  -1      182.57      157.29     94.75 o 
  13   5  -1     3118.58     2987.63    124.68 o 
  14   5  -1     1264.31     1293.60    117.07 o 
  15   5  -1    23042.18    22524.99    309.43 o 
  16   5  -1     3531.77     3412.30    196.10 o 
  17   5  -1    14340.73    13970.00    291.01 o 
  18   5  -1     1596.70     1197.62    200.52 o 
  19   5  -1     3386.11     3278.64    240.54 o 
  20   5  -1      519.85      462.39    246.92 o 
  21   5  -1     4822.63     4096.02    301.78 o 
  22   5  -1      519.94      526.37    271.74 o 
  23   5  -1     7370.38     6864.01    366.59 o 
   1   6  -1     3330.64     3388.50    126.87 o 
   2   6  -1     6575.50     6743.40    213.80 o 
   3   6  -1    15817.00    14591.22    431.15 o 
   4   6  -1    12859.26    13157.13    258.31 o 
   5   6  -1    13911.66    13714.33    222.29 o 
   6   6  -1     6896.55     6959.42    213.33 o 
   7   6  -1     1369.07     1355.51    137.66 o 
   8   6  -1       52.22       65.44     96.33 o 
   9   6  -1      589.92      551.90     84.60 o 
  10   6  -1     5106.95     4896.37    115.36 o 
  11   6  -1     8897.62     8840.31    143.33 o 
  12   6  -1     5805.62     5713.88    132.92 o 
  13   6  -1    10618.03    10483.89    248.87 o 
  14   6  -1     3478.90     3474.46    203.43 o 
  15   6  -1     1795.97     1815.10    207.60 o 
  16   6  -1      599.18      496.88    239.42 o 
  17   6  -1     2133.55     1847.36    263.35 o 
  18   6  -1     2947.67     2641.35    287.98 o 
  19   6  -1     5224.70     5617.40    348.98 o 
  20   6  -1     5872.65     5887.64    466.51 o 
  21   6  -1     4532.66     4287.05    461.48 o 
  22   6  -1     3465.73     3048.08    482.00 o 
   0   7  -1    24974.88    24782.17    854.80 o 
   1   7  -1     6099.60     6090.04    198.47 o 
   2   7  -1     6839.88     6874.20    238.84 o 
   3   7  -1       54.99      137.64    182.55 o 
   4   7  -1       16.64       73.53    188.72 o 
   5   7  -1     1450.58     1316.17    212.03 o 
   6   7  -1    14091.79    14378.22    258.36 o 
   7   7  -1     1652.11     1673.16    159.35 o 
   8   7  -1    15210.69    15173.35    261.28 o 
   9   7  -1     5505.60     5639.32    197.44 o 
  10   7  -1     6837.25     6893.60    210.95 o 
  11   7  -1      889.25     1084.35    260.77 o 
  12   7  -1      234.25      401.27    244.90 o 
  13   7  -1      114.04       97.98    271.21 o 
  14   7  -1     8237.42     8554.14    371.44 o 
  15   7  -1     3083.60     3109.28    297.95 o 
  16   7  -1    11285.51    11905.74    422.31 o 
  17   7  -1     1632.77     1760.17    323.78 o 
  18   7  -1     4319.17     4499.85    388.51 o 
  19   7  -1      360.21      366.33    456.05 o 
   1   8  -1       65.95      172.67    161.89 o 
   2   8  -1    10569.13    11526.10    266.26 o 
   3   8  -1       92.35       99.13    170.48 o 
   4   8  -1    14693.13    14472.87    544.14 o 
   5   8  -1      513.04      555.92    222.09 o 
   6   8  -1     5175.09     5561.03    285.20 o 
   7   8  -1      188.00      190.82    244.47 o 
   8   8  -1      217.58      322.10    222.60 o 
   9   8  -1     1003.06     1008.38    266.80 o 
  10   8  -1     9614.84    10261.65    583.46 o 
  11   8  -1      767.10      816.24    280.31 o 
  12   8  -1    14733.28    15560.64    450.14 o 
  13   8  -1       42.63       84.24    294.08 o 
  14   8  -1     4755.82     4541.02    329.93 o 
  15   8  -1       27.60      -80.07    442.75 o 
   0   9  -1    14045.89    14823.46    528.74 o 
   1   9  -1     2013.15     2069.93    246.81 o 
   2   9  -1     4544.66     5249.29    283.99 o 
   3   9  -1      192.52      226.39    194.71 o 
   4   9  -1      174.81      244.18    197.84 o 
   5   9  -1       98.77       84.52    196.78 o 
   6   9  -1    12538.75    12840.54    405.27 o 
   7   9  -1     1341.39     1345.63    280.32 o 
   8   9  -1     9647.97    10874.05    412.04 o 
   9   9  -1      639.99      750.70    296.07 o 
  10   9  -1     5756.94     5819.32    361.07 o 
  11   9  -1      584.53      705.88    310.06 o 
  12   9  -1      165.39      390.54    455.32 o 
   1  10  -1      424.31      571.67    269.12 o 
   2  10  -1     5575.72     6526.95    335.73 o 
   3  10  -1     4266.76     4916.60    323.52 o 
   4  10  -1     9956.74    10855.07    386.95 o 
   5  10  -1     5138.06     5779.29    370.95 o 
   6  10  -1     2733.54     3159.95    481.76 o 
   7  10  -1      262.59      270.76    427.55 o 
   8  10  -1       69.61       46.50    424.73 o 
   4   0   0       13.56       95.65     65.26 o 
   6   0   0    83108.64    82792.55    671.11 o 
   8   0   0    43414.77    44036.80    343.22 o 
  10   0   0    56347.73    61180.29    604.29 o 
  12   0   0      498.96      426.37    209.13 o 
  14   0   0    21423.74    20691.27    468.55 o 
  16   0   0    38994.22    38082.56    657.12 o 
  18   0   0    10300.98    10575.70    452.31 o 
  20   0   0     3035.17     2906.12    357.08 o 
  22   0   0     8118.92     8347.83    502.09 o 
  24   0   0    13318.15    13860.88    657.30 o 
   1   1   0      430.14      422.04     33.29 o 
   2   1   0    59572.45    60544.66    684.15 o 
   3   1   0      446.76      475.89     31.09 o 
   4   1   0   103587.04   104081.41    792.77 o 
   5   1   0     3745.59     3883.11     67.73 o 
   6   1   0    25018.46    25291.08    249.93 o 
   7   1   0      247.41      279.26     72.87 o 
   8   1   0      121.82      293.85     93.39 o 
   9   1   0      111.88      186.22    124.50 o 
  10   1   0    26361.08    27608.59    302.77 o 
  11   1   0    15672.92    16357.94    338.89 o 
  12   1   0    34494.03    34270.92    367.04 o 
  13   1   0     3211.80     3365.68    183.37 o 
  14   1   0    20373.72    19919.89    462.97 o 
  15   1   0      721.97      744.32    173.62 o 
  16   1   0      242.58      196.81    178.84 o 
  17   1   0      982.04      879.66    195.14 o 
  18   1   0    11291.67    11037.28    315.14 o 
  19   1   0     3073.20     3247.32    228.36 o 
  20   1   0    16707.06    16625.75    402.58 o 
  21   1   0     2290.19     2814.96    264.15 o 
  22   1   0     9032.53     9547.43    390.96 o 
  23   1   0      787.45      934.78    278.81 o 
  24   1   0        8.29       21.16    313.92 o 
  25   1   0      433.13      291.96    442.85 o 
   0   2   0    39621.80    38831.46    323.04 o 
   1   2   0    61717.86    64085.75    595.82 o 
   2   2   0    15092.62    15869.54     76.01 o 
   3   2   0    16497.13    17489.67    133.67 o 
   4   2   0     4021.20     4339.38     78.29 o 
   5   2   0     7122.39     7429.12     95.27 o 
   6   2   0    30054.55    31106.65    308.13 o 
   7   2   0    57126.66    59548.86    629.33 o 
   8   2   0    15949.81    15536.19    209.07 o 
   9   2   0    18489.02    17748.10    167.81 o 
  10   2   0    10515.02    10663.55    236.65 o 
  11   2   0     1948.85     1926.79    103.61 o 
  12   2   0       19.81       19.77     87.97 o 
  13   2   0     8223.31     8165.61    152.83 o 
  14   2   0     6107.59     5931.56    156.21 o 
  15   2   0    21979.61    21154.13    253.65 o 
  16   2   0    12982.88    12575.20    275.31 o 
  17   2   0     8415.95     8505.91    204.13 o 
  18   2   0     7185.78     7289.09    211.48 o 
  19   2   0      286.67      329.15    168.19 o 
  20   2   0      304.07      471.72    165.37 o 
  21   2   0     2285.68     2273.02    197.52 o 
  22   2   0     7093.57     6962.59    275.55 o 
  23   2   0     6214.75     5692.33    367.04 o 
  24   2   0     7410.83     7743.77    404.45 o 
  25   2   0     4678.58     5238.86    556.60 o 
   1   3   0     9044.23     9578.01    115.47 o 
   2   3   0      312.04      324.55     42.79 o 
   3   3   0    61707.87    64795.77    350.38 o 
   4   3   0     7206.96     7218.85     70.35 o 
   5   3   0    42592.54    43497.79    436.57 o 
   6   3   0     2875.82     2869.03     74.97 o 
   7   3   0     7727.12     7701.81     96.25 o 
   8   3   0     3083.26     3255.99     90.84 o 
   9   3   0     2920.81     3103.93     93.55 o 
  10   3   0     9415.03     9092.82    134.18 o 
  11   3   0    25451.90    24602.43    192.83 o 
  12   3   0     8142.12     8040.05    136.95 o 
  13   3   0    26113.91    25591.17    252.17 o 
  14   3   0     1988.96     1909.27    115.01 o 
  15   3   0     3112.29     3062.14    131.68 o 
  16   3   0      116.93       96.61    113.92 o 
  17   3   0     4241.86     4338.95    174.85 o 
  18   3   0     1934.49     1962.15    163.78 o 
  19   3   0    10746.05    10906.91    295.46 o 
  20   3   0      503.25      544.61    186.31 o 
  21   3   0    12786.86    12232.63    299.17 o 
  22   3   0     1899.01     1856.44    215.12 o 
  23   3   0      537.38      546.69    268.97 o 
  24   3   0      127.42      130.47    283.64 o 
  25   3   0     1685.45     1531.43    452.06 o 
   0   4   0       23.85      150.44    165.70 o 
   1   4   0    76139.47    76316.91    669.25 o 
   2   4   0       39.29        8.99     99.26 o 
   3   4   0    10119.25    10158.71    369.57 o 
   4   4   0     3133.27     3391.89     81.06 o 
   5   4   0     7632.91     7835.59    159.64 o 
   6   4   0       16.04       34.75     49.76 o 
   7   4   0    29950.72    28977.33    158.32 o 
   8   4   0        7.64        9.62     70.40 o 
   9   4   0    30339.34    29056.27    208.61 o 
  10   4   0       50.49       84.82     81.34 o 
  11   4   0    13532.71    13415.93    361.66 o 
  12   4   0        6.52       41.22     97.06 o 
  13   4   0     2261.12     2314.18    122.79 o 
  14   4   0       72.54       14.14    119.92 o 
  15   4   0    28464.44    27678.91    361.94 o 
  16   4   0        4.88       62.40    133.71 o 
  17   4   0    12529.57    12896.40    208.19 o 
  18   4   0      155.65      107.90    146.88 o 
  19   4   0     2063.74     2016.93    196.01 o 
  20   4   0      189.11       97.86    188.44 o 
  21   4   0     6833.71     6170.90    334.01 o 
  22   4   0      194.88      215.56    213.52 o 
  23   4   0    10595.00    10245.78    398.55 o 
  24   4   0       50.27       18.98    413.49 o 
   1   5   0     6410.41     6158.12    144.44 o 
   2   5   0     2502.90     2456.84    118.68 o 
   3   5   0    33897.20    34656.63    719.31 o 
   4   5   0     3890.05     3924.53    171.18 o 
   5   5   0    22000.24    21859.97    242.17 o 
   6   5   0     1315.94     1357.66    115.21 o 
   7   5   0     3459.98     3362.00    107.58 o 
   8   5   0        7.87       35.34     69.45 o 
   9   5   0     1620.05     1605.42     88.41 o 
  10   5   0     2645.39     2590.26    100.06 o 
  11   5   0    24272.10    23669.58    201.75 o 
  12   5   0      535.04      520.17    104.07 o 
  13   5   0    20017.13    19265.45    216.79 o 
  14   5   0     1228.92     1173.00    120.30 o 
  15   5   0     7378.74     6955.03    171.36 o 
  16   5   0      243.83      264.00    167.86 o 
  17   5   0     3125.74     3133.61    203.92 o 
  18   5   0      535.49      419.21    191.15 o 
  19   5   0    13368.30    13303.38    385.94 o 
  20   5   0      953.50      697.38    221.21 o 
  21   5   0    10631.51    10626.86    371.06 o 
  22   5   0      324.84       99.22    270.87 o 
  23   5   0      229.13      137.29    422.55 o 
   0   6   0    16743.36    17151.77    300.61 o 
   1   6   0    21448.37    21110.26    329.86 o 
   2   6   0    10824.26    10563.01    244.38 o 
   3   6   0     5984.57     5759.94    170.08 o 
   4   6   0      568.02      685.87    126.86 o 
   5   6   0     2072.73     2009.44    141.47 o 
   6   6   0    12064.56    11750.47    219.48 o 
   7   6   0    17649.19    17090.59    287.37 o 
   8   6   0    18229.79    17499.59    255.33 o 
   9   6   0    15622.09    15238.07    241.72 o 
  10   6   0     4800.66     5042.53    184.39 o 
  11   6   0     1051.00     1095.80    155.03 o 
  12   6   0       10.02       80.03    141.58 o 
  13   6   0      876.76      997.71    160.85 o 
  14   6   0     3423.81     3581.16    278.67 o 
  15   6   0     9127.66     9186.56    345.46 o 
  16   6   0     5951.42     6722.48    338.44 o 
  17   6   0     7601.62     7612.93    345.79 o 
  18   6   0     2890.21     3180.38    322.95 o 
  19   6   0     1088.26      993.58    321.28 o 
  20   6   0       83.37      161.37    422.53 o 
  21   6   0     1229.76     1378.55    461.76 o 
  22   6   0     2740.00     2584.66    481.39 o 
   1   7   0     1659.86     1692.30    154.11 o 
   2   7   0    14787.30    15185.34    333.48 o 
   3   7   0    12171.44    11628.12    302.22 o 
   4   7   0    19014.34    19264.79    283.32 o 
   5   7   0     3792.08     4056.30    217.59 o 
   6   7   0     8522.48     8089.95    212.35 o 
   7   7   0      911.27      923.87    162.25 o 
   8   7   0      233.39      332.73    153.19 o 
   9   7   0     2166.63     2209.56    167.30 o 
  10   7   0     4133.70     4274.51    188.58 o 
  11   7   0     5521.19     5639.34    213.66 o 
  12   7   0    13045.15    13060.12    441.86 o 
  13   7   0     2885.41     2975.07    287.99 o 
  14   7   0     7034.68     6810.34    440.55 o 
  15   7   0     1091.41     1097.46    284.19 o 
  16   7   0       95.59       33.75    411.96 o 
  17   7   0      855.33      888.03    324.82 o 
  18   7   0     4679.28     4841.31    472.43 o 
  19   7   0     2637.34     2551.09    455.71 o 
   0   8   0    26459.19    27385.77    614.30 o 
   1   8   0       26.58       36.40    197.28 o 
   2   8   0    10927.85    11746.97    405.82 o 
   3   8   0      445.01      351.95    174.09 o 
   4   8   0      289.98      319.24    217.79 o 
   5   8   0     1342.35     1172.96    218.40 o 
   6   8   0     3744.67     4327.12    287.80 o 
   7   8   0      274.52      244.72    176.05 o 
   8   8   0    19867.89    20034.20    328.22 o 
   9   8   0       23.37       77.55    236.85 o 
  10   8   0     5979.08     6420.41    342.65 o 
  11   8   0       55.23      160.67    275.07 o 
  12   8   0       53.41      180.03    294.54 o 
  13   8   0      230.39      354.62    286.59 o 
  14   8   0     6128.64     5985.74    398.77 o 
  15   8   0      216.45      191.01    314.74 o 
  16   8   0    10656.98    10777.38    595.60 o 
   1   9   0      163.22      197.50    235.17 o 
   2   9   0     7136.66     7731.13    318.12 o 
   3   9   0     3013.93     3013.57    277.37 o 
   4   9   0    23144.16    24091.59    440.44 o 
   5   9   0     1717.58     1847.11    288.53 o 
   6   9   0     7793.11     7544.52    357.50 o 
   7   9   0      958.43     1085.60    280.52 o 
   8   9   0      887.34      914.59    342.39 o 
   9   9   0       61.07      151.29    282.46 o 
  10   9   0     5672.93     5927.57    359.32 o 
  11   9   0      720.04      967.42    308.74 o 
  12   9   0     9345.88    10100.39    624.15 o 
   0  10   0     7805.98     8933.55    527.77 o 
   1  10   0     2959.68     3465.33    316.07 o 
   2  10   0     5160.53     5487.77    337.16 o 
   3  10   0     1698.47     1720.74    289.67 o 
   4  10   0      190.30      109.87    266.15 o 
   5  10   0      324.44      173.71    278.80 o 
   6  10   0     7079.98     8189.98    380.35 o 
   7  10   0     4724.02     4941.09    339.23 o 
   8   0   1     1716.16     1619.36    129.51 o 
  10   0   1    47295.16    48755.26    542.29 o 
  12   0   1    51109.57    50076.68    610.31 o 
  14   0   1    18494.93    17095.79    441.83 o 
  16   0   1     3357.67     3076.03    282.11 o 
  18   0   1     8160.85     8266.80    434.51 o 
  20   0   1    17865.47    17874.42    598.29 o 
  22   0   1     7083.74     7281.90    519.84 o 
  24   0   1       82.40       61.10    735.89 o 
   0   1   1    74195.16    74928.48   1293.65 o 
   1   1   1    12622.71    12848.64    146.99 o 
   2   1   1    34517.55    35297.40    240.96 o 
   3   1   1      603.46      693.93     40.01 o 
   4   1   1      116.34      156.99     55.15 o 
   5   1   1     6361.43     6611.24    101.02 o 
   6   1   1    52090.38    52318.30    474.22 o 
   7   1   1     2873.06     2934.22    107.50 o 
   8   1   1    84667.28    84868.76    667.74 o 
   9   1   1     4525.46     4837.45    143.19 o 
  10   1   1    23570.41    23216.47    242.53 o 
  11   1   1     2723.85     2877.57    187.52 o 
  12   1   1       90.89      139.42    128.23 o 
  13   1   1     2396.56     2406.85    170.44 o 
  14   1   1    16856.35    16486.89    299.54 o 
  15   1   1     7658.89     7535.96    272.81 o 
  16   1   1    28800.05    28059.77    479.04 o 
  17   1   1     2726.31     2878.61    210.25 o 
  18   1   1    10947.52    11029.85    312.93 o 
  19   1   1      407.03      489.52    194.86 o 
  20   1   1       24.39      139.69    216.17 o 
  21   1   1     1947.63     1911.77    252.28 o 
  22   1   1     9229.57     9254.72    385.48 o 
  23   1   1     1768.30     2047.82    289.33 o 
  24   1   1     9772.43     9727.00    427.96 o 
  25   1   1     1589.90     1419.56    498.33 o 
   1   2   1     1350.07     1598.67     56.51 o 
   4   2   1    44951.94    44975.46    684.37 o 
   5   2   1    25598.31    26028.27    193.52 o 
   6   2   1    11659.60    11655.41    128.43 o 
   7   2   1      650.39      605.31     78.73 o 
   8   2   1      110.32      157.21     89.47 o 
   9   2   1     5335.07     5771.55    119.43 o 
  10   2   1     8436.80     8258.14    146.32 o 
  11   2   1    10171.99     9830.09    146.51 o 
  12   2   1    21021.79    21150.02    202.59 o 
  13   2   1    16035.83    15965.86    195.40 o 
  14   2   1     8490.68     8455.34    165.69 o 
  15   2   1     2429.53     2418.80    139.50 o 
  16   2   1       10.98       18.00    145.18 o 
  17   2   1     4105.32     4037.43    180.51 o 
  18   2   1    11995.39    12083.53    249.74 o 
  19   2   1     5874.08     5895.78    211.99 o 
  20   2   1    12655.09    12710.24    295.98 o 
  21   2   1     6835.73     6849.63    240.10 o 
  22   2   1     3464.10     3805.55    227.27 o 
  23   2   1      310.86      372.42    232.16 o 
  25   2   1     1096.38      923.00    488.49 o 
   0   3   1    17852.24    18324.20    194.58 o 
   1   3   1    54250.55    55670.04    335.22 o 
   2   3   1     8059.24     8026.11    127.06 o 
   3   3   1     8473.49     8796.88    104.34 o 
   4   3   1       16.91       48.12     59.83 o 
   5   3   1    11118.89    11612.90    110.65 o 
   6   3   1     3193.32     3472.18    121.62 o 
   7   3   1    56691.68    57692.66    320.47 o 
   8   3   1     2593.90     2381.76     81.81 o 
   9   3   1    37081.25    36484.00    284.96 o 
  10   3   1     3250.15     3125.15    106.22 o 
  11   3   1     6126.89     6032.38    122.20 o 
  12   3   1      168.53      161.18     92.41 o 
  13   3   1     3736.52     3827.41    136.67 o 
  14   3   1     2593.28     2360.42    122.95 o 
  15   3   1    24416.05    23866.74    288.57 o 
  16   3   1     6819.73     6324.94    164.41 o 
  17   3   1    17154.27    16771.75    288.21 o 
  18   3   1     1017.88      866.39    156.00 o 
  19   3   1     6510.29     6206.91    204.05 o 
  20   3   1       28.65      -60.55    235.95 o 
  21   3   1     2640.10     2762.55    235.36 o 
  22   3   1      944.80     1151.50    220.95 o 
  23   3   1     9499.74     9601.52    312.47 o 
  24   3   1     2178.55     2330.93    315.50 o 
   1   4   1     5435.22     5717.77    181.22 o 
   2   4   1      340.16      323.30     73.88 o 
   3   4   1    39494.79    39732.79    781.06 o 
   4   4   1        5.02       18.89     73.63 o 
   5   4   1    42682.00    42671.33    814.62 o 
   6   4   1      444.32      465.65     70.89 o 
   7   4   1     7365.85     7364.89    107.46 o 
   8   4   1      362.31      364.03     58.43 o 
   9   4   1     6011.51     5797.40     99.18 o 
  10   4   1      506.82      537.51     78.83 o 
  11   4   1    35918.05    34867.99    256.66 o 
  12   4   1       83.65       92.05    100.01 o 
  13   4   1    29992.49    29019.96    257.38 o 
  14   4   1       92.95       76.54    113.68 o 
  15   4   1     5387.49     5350.00    151.61 o 
  16   4   1      349.81      315.06    122.93 o 
  17   4   1     2920.29     2759.84    148.82 o 
  18   4   1       97.98       82.94    135.22 o 
  19   4   1    14695.92    14902.17    424.01 o 
  20   4   1       97.59       90.30    188.36 o 
  21   4   1    16905.71    16059.99    696.79 o 
  22   4   1      377.43      136.29    224.34 o 
   0   5   1    16784.45    16355.73    266.41 o 
   1   5   1    34284.88    34284.18    444.33 o 
   2   5   1     4345.05     4253.24    165.54 o 
   3   5   1     4636.48     4802.52    160.26 o 
   4   5   1      577.78      535.31    106.17 o 
   5   5   1     5819.34     5845.01    166.90 o 
   6   5   1     1928.45     2023.97    129.81 o 
   7   5   1    25076.35    23723.32    410.94 o 
   8   5   1     4003.41     3946.37    178.60 o 
   9   5   1    29603.36    28734.21    292.38 o 
  10   5   1     1410.16     1232.84    129.20 o 
  11   5   1     2338.83     2270.63    148.98 o 
  12   5   1      203.47      181.63    114.11 o 
  13   5   1     3951.48     3978.99    152.73 o 
  14   5   1     1238.14     1234.93    135.62 o 
  15   5   1    22600.55    21931.25    305.64 o 
  16   5   1     3673.47     3479.17    196.51 o 
  17   5   1    13470.03    13151.23    505.17 o 
  18   5   1     1675.84     1946.88    395.65 o 
  19   5   1     3505.20     4129.88    481.98 o 
  20   5   1      501.34      359.72    479.58 o 
  21   5   1     4487.56     4143.73    602.55 o 
   1   6   1     3085.25     3010.85    148.07 o 
   2   6   1     6722.99     6655.53    173.81 o 
   3   6   1    14108.37    13908.21    229.46 o 
   4   6   1    14014.95    13861.24    225.47 o 
   5   6   1    14060.53    13851.04    234.10 o 
   6   6   1     7840.39     7555.18    375.21 o 
   7   6   1     1372.56     1379.86    147.39 o 
   8   6   1       47.16       98.42    136.83 o 
   9   6   1     1218.90     1189.17    147.39 o 
  10   6   1     3756.31     3669.54    198.23 o 
  11   6   1     9771.86     9318.21    226.97 o 
  12   6   1     7338.92     7089.60    286.18 o 
  13   6   1     9408.78     8933.55    229.13 o 
  14   6   1     3680.05     3590.00    191.86 o 
  15   6   1     1860.65     1948.68    335.21 o 
  16   6   1      569.55      605.09    237.22 o 
  17   6   1     1947.51     1880.88    298.09 o 
  18   6   1     3325.37     3263.21    322.87 o 
  19   6   1     5286.88     5696.85    351.02 o 
  20   6   1     4921.18     4522.35    448.48 o 
  21   6   1     3956.56     4093.18    457.74 o 
  22   6   1     4047.07     3323.22    461.79 o 
   1   7   1     6274.36     6388.85    247.98 o 
   2   7   1     6253.93     5945.08    197.45 o 
   3   7   1       53.80        1.27    145.99 o 
   4   7   1       16.27       23.61    149.29 o 
   5   7   1     1819.23     1861.09    170.44 o 
   6   7   1    13479.19    13552.79    360.45 o 
   7   7   1     2443.13     2240.62    197.99 o 
   8   7   1    15683.78    15831.10    279.92 o 
   9   7   1     6286.58     6124.23    209.59 o 
  10   7   1     8148.49     7673.20    276.83 o 
  11   7   1      513.77      544.05    172.39 o 
  12   7   1      194.47      171.49    164.85 o 
  13   7   1       47.93      220.52    262.63 o 
  14   7   1     9152.81     8977.10    364.09 o 
  15   7   1     3211.64     3167.91    304.07 o 
  16   7   1    11764.39    12177.87    561.79 o 
  17   7   1     1459.98     1581.89    311.70 o 
  18   7   1     4673.12     4489.48    496.25 o 
  19   7   1      374.14      275.16    398.12 o 
  20   7   1        9.32       81.91    413.54 o 
   1   8   1       42.51       25.56    205.35 o 
   2   8   1    10722.42    10636.71    465.81 o 
   3   8   1      140.72      160.61    202.89 o 
   4   8   1    13046.95    13712.63    281.30 o 
   5   8   1      537.74      591.23    180.23 o 
   6   8   1     6467.87     6636.99    240.81 o 
   7   8   1      200.83      173.97    163.99 o 
   8   8   1      191.98      149.23    181.25 o 
   9   8   1     1048.23     1130.35    190.83 o 
  10   8   1    10266.23    10503.21    365.44 o 
  11   8   1      755.15      629.42    261.55 o 
  12   8   1    14677.81    14768.79    510.96 o 
  13   8   1       62.95      162.12    259.71 o 
  14   8   1     4760.40     4816.11    349.29 o 
  15   8   1       43.45      121.30    316.55 o 
  16   8   1       91.98      195.17    391.07 o 
   0   9   1    13855.88    15577.84    559.30 o 
   1   9   1     2097.34     2263.04    271.81 o 
   2   9   1     4264.25     4789.13    294.51 o 
   3   9   1      233.86      216.43    247.82 o 
   4   9   1      173.18      176.06    242.21 o 
   5   9   1      151.46      334.44    267.64 o 
   6   9   1    14764.62    14736.63    544.05 o 
   7   9   1     1367.15     1545.96    309.44 o 
   8   9   1    10254.20    10924.82    416.01 o 
   9   9   1      754.70     1004.96    294.25 o 
  10   9   1     5815.58     5292.57    520.61 o 
  11   9   1      544.42      449.00    309.07 o 
   1  10   1      354.85      303.44    278.43 o 
   2  10   1     4525.26     4688.99    331.45 o 
   3  10   1     3133.05     3408.68    318.00 o 
   4  10   1    11848.72    12336.19    547.20 o 
   5  10   1     6327.49     6527.14    682.88 o 
   6  10   1     2902.79     2727.79    320.56 o 
   0   0   2   122084.16   120720.99   1511.28 o 
   2   0   2    42735.55    41023.28   2857.31 o 
   4   0   2    20495.45    21523.69    237.11 o 
   6   0   2    43790.98    42569.10   1177.69 o 
  10   0   2    46955.03    47370.86    547.06 o 
  12   0   2     3656.20     3916.06    240.76 o 
  14   0   2    27229.76    26438.45    525.91 o 
  16   0   2    34463.35    33789.79    639.25 o 
  18   0   2    14580.31    14208.69    510.10 o 
  20   0   2      144.49      163.75    305.51 o 
  22   0   2     9944.03     9874.39    563.45 o 
  24   0   2    13443.13    14374.49    553.15 o 
  26   0   2     6564.21     8167.05   1028.19 o 
   1   1   2      929.97      959.05     44.60 o 
   2   1   2    14111.52    14345.20    118.52 o 
   3   1   2    10363.94    10389.90    147.22 o 
   4   1   2    62366.30    62988.82   1987.06 o 
   5   1   2     3515.69     3707.16    207.41 o 
   6   1   2    42028.91    41914.75    234.12 o 
   7   1   2      729.57      757.97     80.06 o 
   8   1   2     1095.75     1137.68     98.82 o 
   9   1   2     3458.41     3568.94    126.41 o 
  10   1   2    18663.41    17963.90    220.96 o 
  11   1   2     2087.63     1968.31    124.58 o 
  12   1   2    27098.27    26131.04    572.01 o 
  13   1   2     6266.40     6421.84    193.26 o 
  14   1   2    12607.60    12160.75    320.33 o 
  15   1   2      934.98     1049.53    174.00 o 
  16   1   2       60.13       41.89    159.92 o 
  17   1   2     1519.03     1574.38    206.51 o 
  18   1   2    15246.09    14394.70    340.63 o 
  19   1   2     2635.42     2898.41    245.07 o 
  20   1   2    16503.72    16432.46    413.82 o 
  21   1   2     3905.74     4178.49    289.15 o 
  22   1   2     8456.77     8810.64    355.92 o 
  23   1   2      575.44      685.63    263.71 o 
  24   1   2      132.99      134.79    296.57 o 
   1   2   2    21991.48    21829.36    314.63 o 
   3   2   2    33383.73    34912.03    186.61 o 
   4   2   2    13485.16    14066.62     90.93 o 
   5   2   2    11825.55    11908.05    108.68 o 
   6   2   2    26058.74    27137.88    401.67 o 
   7   2   2    42301.41    42391.30    233.55 o 
   8   2   2    26583.16    25908.42    212.46 o 
   9   2   2    16760.51    15850.69    235.50 o 
  10   2   2    13924.46    13783.15    164.61 o 
  11   2   2     1230.36     1311.83     98.48 o 
  12   2   2     1416.85     1532.22    105.66 o 
  13   2   2     2312.08     2352.66    124.95 o 
  14   2   2     6540.57     6283.30    155.78 o 
  15   2   2    17890.56    17157.62    227.71 o 
  16   2   2    16318.58    15910.41    248.57 o 
  17   2   2     9663.46     9741.43    271.66 o 
  18   2   2     7188.96     6948.82    215.37 o 
  19   2   2     4400.14     4329.76    212.22 o 
  20   2   2      396.80      486.93    186.47 o 
  21   2   2     1982.60     2150.99    203.91 o 
  22   2   2     4574.88     4547.95    314.68 o 
  23   2   2     7796.50     8246.67    283.03 o 
  24   2   2     7193.28     7684.54    537.51 o 
   1   3   2    11644.74    11718.55    365.73 o 
   2   3   2     6606.19     6500.23    161.00 o 
   3   3   2    52189.86    52559.90    567.58 o 
   4   3   2     8226.61     8433.48    120.91 o 
   5   3   2    43412.48    43984.04    434.41 o 
   6   3   2     2231.71     2133.39     65.69 o 
   7   3   2     2512.13     2476.07     76.63 o 
   8   3   2       33.80       70.58    128.77 o 
   9   3   2     1787.58     1787.33     95.56 o 
  10   3   2     2966.42     2824.49     97.77 o 
  11   3   2    26792.28    26765.71    228.40 o 
  12   3   2     7658.16     7654.71    143.67 o 
  13   3   2    18355.69    17706.95    201.08 o 
  14   3   2     2277.20     2151.58    124.53 o 
  15   3   2     3375.51     3290.09    150.12 o 
  16   3   2      592.84      443.58    126.42 o 
  17   3   2     4225.76     3951.02    170.97 o 
  18   3   2     2084.86     1908.29    159.26 o 
  19   3   2    13032.02    12415.93    256.34 o 
  20   3   2     2272.15     2252.48    185.77 o 
  21   3   2    11560.15    11913.12    323.32 o 
  22   3   2     1385.94     1505.99    388.59 o 
  23   3   2     1279.09     1383.70    422.79 o 
  24   3   2       79.37      -22.60    407.25 o 
   0   4   2     5113.97     5316.59    229.93 o 
   1   4   2    43047.23    42453.18    267.62 o 
   2   4   2     1141.39     1268.20     93.80 o 
   3   4   2     3005.64     2898.72    103.57 o 
   4   4   2      314.29      302.27     75.24 o 
   5   4   2     8267.30     8416.90    323.74 o 
   6   4   2     3583.66     3643.47    105.95 o 
   7   4   2    36006.87    35059.63    437.59 o 
   8   4   2      163.69      228.95     75.03 o 
   9   4   2    32241.70    31178.92    425.54 o 
  10   4   2      501.29      527.65    123.38 o 
  11   4   2     4022.33     3868.31    132.16 o 
  12   4   2      826.08      890.74    140.39 o 
  13   4   2     5040.45     5117.68    188.01 o 
  14   4   2      216.79      249.50    132.92 o 
  15   4   2    22976.16    22334.26    330.25 o 
  16   4   2      197.10      199.07    143.30 o 
  17   4   2    14449.30    14415.48    299.34 o 
  18   4   2       88.83      196.56    189.64 o 
  19   4   2     1880.65     1929.40    217.61 o 
  20   4   2      832.61      751.58    274.58 o 
  21   4   2     2490.26     2871.35    396.92 o 
  22   4   2       58.73       62.22    402.00 o 
  23   4   2     9018.49     9354.85    536.87 o 
   1   5   2     2609.16     2451.28    148.56 o 
   2   5   2     1385.31     1368.60    107.61 o 
   3   5   2    22699.16    22248.69    360.31 o 
   4   5   2     1166.87     1037.12    114.62 o 
   5   5   2    24435.65    23229.05    876.60 o 
   6   5   2     1135.84     1006.34    121.36 o 
   7   5   2     6661.89     6544.39    144.43 o 
   8   5   2      920.05     1094.35     91.05 o 
   9   5   2     5134.86     5035.91    130.29 o 
  10   5   2     4322.49     4057.74    164.95 o 
  11   5   2    20704.81    20361.04    273.96 o 
  12   5   2     3482.32     3352.87    196.23 o 
  13   5   2    12371.81    12146.30    262.13 o 
  14   5   2     1076.61     1232.44    165.40 o 
  15   5   2     2111.48     2023.87    177.21 o 
  16   5   2        0.31       12.84    172.82 o 
  17   5   2     1794.20     1744.83    189.20 o 
  18   5   2      829.98      709.84    262.22 o 
  19   5   2    11225.89    11353.58    524.56 o 
  20   5   2     1573.24     1647.37    297.20 o 
  21   5   2    12860.05    13422.05    435.19 o 
  22   5   2       47.23      286.14    380.04 o 
   1   6   2    12652.72    12153.78    216.98 o 
   2   6   2     8662.23     8438.35    197.19 o 
   3   6   2     2764.84     3001.85    159.63 o 
   4   6   2      195.93       96.61    124.51 o 
   5   6   2     3254.74     3353.06    160.51 o 
   6   6   2     6362.36     6282.54    189.39 o 
   7   6   2    22522.50    22443.56    345.07 o 
   8   6   2    22812.50    21881.01    301.25 o 
   9   6   2    11680.41    11697.33    276.57 o 
  10   6   2     4879.35     4705.64    190.60 o 
  11   6   2     2279.23     2271.96    172.50 o 
  12   6   2     1028.64      996.94    157.65 o 
  13   6   2     3953.46     3812.27    193.33 o 
  14   6   2     4170.35     4188.70    206.68 o 
  15   6   2     9954.47     9516.07    253.38 o 
  16   6   2     6617.64     6773.77    445.74 o 
  17   6   2     6732.91     6592.45    441.94 o 
  18   6   2     3632.40     3558.58    300.39 o 
  19   6   2     1674.45     1898.50    551.46 o 
  20   6   2      406.08      538.63    393.06 o 
  21   6   2      719.48      542.39    412.27 o 
  22   6   2     3293.93     3329.16    464.79 o 
   1   7   2     1897.00     1824.88    193.29 o 
   2   7   2     8224.45     8047.98    257.12 o 
   3   7   2     5551.75     5487.80    214.14 o 
   4   7   2    17786.09    17662.52    288.10 o 
   5   7   2     5194.71     5269.63    205.81 o 
   6   7   2     8639.04     8485.95    231.44 o 
   7   7   2     2264.73     2421.71    181.63 o 
   8   7   2      650.29      744.27    161.31 o 
   9   7   2      455.26      487.75    162.64 o 
  10   7   2     4960.27     4887.45    211.86 o 
  11   7   2     4560.97     4523.79    207.15 o 
  12   7   2    16075.98    15849.30    347.38 o 
  13   7   2     2156.59     2264.70    196.27 o 
  14   7   2     8490.00     7759.34    719.38 o 
  15   7   2      782.84     1113.48    289.15 o 
  16   7   2        5.27      186.21    263.13 o 
  17   7   2      685.43     1013.64    303.58 o 
  18   7   2     6042.69     6092.98    474.74 o 
  19   7   2     1519.13     1583.37    440.24 o 
  20   7   2     7354.27     7087.17    546.95 o 
   0   8   2    24179.67    24703.04    614.73 o 
   1   8   2      343.62      459.83    217.10 o 
   2   8   2     9672.91    10404.46    558.27 o 
   3   8   2       84.22        5.17    215.84 o 
   4   8   2       95.15      161.13    176.72 o 
   5   8   2      130.45      169.58    174.68 o 
   6   8   2     8639.73     8454.45    251.98 o 
   7   8   2      237.15      286.89    185.96 o 
   8   8   2    11872.84    11892.44    487.68 o 
   9   8   2      164.44      222.37    192.38 o 
  10   8   2     9345.64     9421.56    271.90 o 
  11   8   2       43.17       87.22    282.11 o 
  12   8   2       21.35       60.32    271.79 o 
  13   8   2      231.74       86.08    294.66 o 
  14   8   2     9082.08     8997.84    494.47 o 
  15   8   2       32.99      153.47    275.11 o 
  16   8   2    11734.71    11639.57    614.28 o 
   1   9   2      143.82       15.24    239.17 o 
   2   9   2     4539.32     4779.96    315.72 o 
   3   9   2      655.36      404.51    250.51 o 
   5   9   2     1579.41     1765.33    267.13 o 
   6   9   2     7526.42     7822.45    285.15 o 
   7   9   2      133.74      258.16    205.03 o 
   8   9   2       39.94       80.10    206.05 o 
   9   9   2      696.08      819.97    313.51 o 
  10   9   2     5019.65     5236.42    371.70 o 
  11   9   2     1451.08     1641.95    321.40 o 
   0  10   2     6374.83     6376.62    516.07 o 
   1  10   2     4005.82     4540.44    392.23 o 
   2  10   2     3182.13     3649.21    336.45 o 
   3  10   2     1547.06     1208.17    317.22 o 
   4  10   2      147.85      245.56    296.72 o 
   5  10   2      833.71      942.07    299.60 o 
   2   0   3     4658.83     4623.29    113.57 o 
   4   0   3    18110.46    17508.20    172.88 o 
   8   0   3     1679.36     1756.70    199.61 o 
  10   0   3    15597.73    15472.55    342.46 o 
  12   0   3    49615.61    48759.42    619.26 o 
  14   0   3    11904.31    11820.31    398.66 o 
  16   0   3      515.55      448.23    246.66 o 
  18   0   3    12527.96    12689.00    495.11 o 
  20   0   3    17909.54    17973.68    601.31 o 
  22   0   3     7314.38     7341.55    813.27 o 
  24   0   3       21.22      655.15    853.52 o 
  26   0   3     8446.90    11196.30   1056.84 o 
   0   1   3    50893.10    51544.48    558.65 o 
   1   1   3    32226.30    32081.44    297.14 o 
   2   1   3    36067.06    37383.24    291.73 o 
   3   1   3     1034.10     1057.09     57.06 o 
   4   1   3     6150.11     6314.96     91.65 o 
   5   1   3     4824.79     4939.49     89.20 o 
   6   1   3    33663.09    35280.77    457.55 o 
   8   1   3    59614.76    64303.69    591.06 o 
   9   1   3     6246.49     6117.27    310.81 o 
  10   1   3    23347.46    23076.48    297.26 o 
  11   1   3      445.49      310.71     99.94 o 
  12   1   3     2431.51     2411.21    137.64 o 
  13   1   3     1279.35     1298.99    132.94 o 
  14   1   3    18502.54    18434.64    316.35 o 
  15   1   3     6171.75     6081.39    216.72 o 
  16   1   3    30845.78    31129.30    439.54 o 
  17   1   3      728.01     1052.84    203.23 o 
  18   1   3     6935.82     6720.20    274.55 o 
  19   1   3      292.46      205.26    225.95 o 
  20   1   3      415.74      322.63    519.60 o 
  21   1   3      810.93      743.01    543.60 o 
  22   1   3     9401.09    10504.53    756.69 o 
  23   1   3     1936.23     2543.38    637.06 o 
  24   1   3    11502.63    14719.46    917.48 o 
  25   1   3     1433.83     1718.83    670.07 o 
   1   2   3    25416.24    26845.63    200.44 o 
   2   2   3    50333.06    52789.59    731.21 o 
   3   2   3     7851.44     7436.99     69.34 o 
   4   2   3    36363.17    36343.90    238.04 o 
   5   2   3    36066.55    36172.68    163.87 o 
   6   2   3    27295.33    27444.11    283.73 o 
   7   2   3     1943.48     1993.11     77.26 o 
   8   2   3      456.33      389.20    186.94 o 
   9   2   3     2951.14     2989.76    247.72 o 
  10   2   3    16920.04    16354.35    263.26 o 
  12   2   3    25071.99    24835.78    347.40 o 
  13   2   3    14809.50    14986.30    468.21 o 
  14   2   3     5585.75     5638.33    170.43 o 
  15   2   3     2309.43     2155.15    160.86 o 
  16   2   3      595.83      674.28    164.95 o 
  17   2   3      747.63      852.93    243.79 o 
  18   2   3     6960.91     6962.41    346.82 o 
  19   2   3     7722.80     7706.20    482.31 o 
  20   2   3    11197.38    11546.66    407.47 o 
  21   2   3     7707.10     8418.64    406.33 o 
  22   2   3     3405.36     3904.13    345.36 o 
  23   2   3     1581.59     2234.66    332.68 o 
  24   2   3       26.82      204.87    455.74 o 
  25   2   3     1374.78     2217.16    488.80 o 
   0   3   3    30552.54    33330.04    411.60 o 
   1   3   3    58773.58    57453.15    508.86 o 
   2   3   3    11587.02    11969.85    106.84 o 
   3   3   3    13212.88    13636.16    161.25 o 
   4   3   3      259.06      250.63     48.53 o 
   5   3   3    10183.19    10883.12    249.52 o 
   6   3   3     3112.74     3047.06     63.00 o 
   7   3   3    36347.25    34840.14    653.73 o 
   8   3   3     7966.50     7779.71    124.64 o 
   9   3   3    48219.23    48089.04    262.33 o 
  10   3   3     6545.16     6374.93    142.49 o 
  11   3   3     3483.20     3385.54    197.02 o 
  12   3   3      280.51      303.65    132.55 o 
  13   3   3     6986.53     6614.04    210.38 o 
  14   3   3     5245.96     5021.19    199.80 o 
  15   3   3    23237.20    22438.51    595.87 o 
  16   3   3     7341.42     7137.19    264.80 o 
  17   3   3    12872.19    11963.42    546.34 o 
  18   3   3     1526.18     1375.41    220.21 o 
  19   3   3     2477.82     2417.82    233.49 o 
  21   3   3     2216.91     2113.34    296.30 o 
  22   3   3     1899.12     1741.84    305.48 o 
  23   3   3    10288.82    11010.47    605.00 o 
  24   3   3     1869.68     1909.23    461.98 o 
  25   3   3     9559.45    10726.57    624.64 o 
   1   4   3     5382.64     5061.91    117.43 o 
   2   4   3       21.68       31.49     78.91 o 
   3   4   3    54829.50    55655.22    596.90 o 
   4   4   3     7564.06     7796.77    155.06 o 
   5   4   3    47226.18    46555.66    598.67 o 
   6   4   3     1368.23     1367.27     85.28 o 
   7   4   3     5411.55     5703.41    145.77 o 
   8   4   3      671.68      652.57     77.41 o 
   9   4   3     7932.62     8264.78    161.54 o 
  10   4   3      513.12      573.36    108.56 o 
  11   4   3    31033.82    30466.39    278.17 o 
  12   4   3        8.96       35.91    116.79 o 
  13   4   3    24649.83    23928.77    270.24 o 
  14   4   3      224.59      114.89    131.94 o 
  15   4   3     1741.58     1689.09    159.66 o 
  16   4   3      434.31      455.18    179.42 o 
  17   4   3     5428.57     5610.96    247.38 o 
  18   4   3      491.51      439.31    188.84 o 
  19   4   3    11712.63    11178.38    497.57 o 
  20   4   3      183.98      150.16    226.04 o 
  21   4   3    11550.93    11518.06    672.63 o 
  23   4   3     2530.45     2565.09    455.82 o 
  24   4   3      195.23      -27.13    456.16 o 
   0   5   3    14584.79    15472.70    375.56 o 
   2   5   3     1158.81     1008.50    106.88 o 
   3   5   3     7559.72     7566.92    151.16 o 
   4   5   3      129.55      116.44     80.84 o 
   5   5   3     5668.98     5540.52    120.31 o 
   6   5   3     1055.21      953.25     89.78 o 
   7   5   3    34265.32    33066.49    261.12 o 
   8   5   3     4111.98     4074.38    119.13 o 
   9   5   3    25798.31    24319.89    577.99 o 
  10   5   3     3594.78     3467.65    196.15 o 
  11   5   3      152.92      280.06    161.75 o 
  12   5   3      605.48      564.03    149.76 o 
  13   5   3     5672.33     5624.74    217.69 o 
  14   5   3     3985.56     3806.59    195.92 o 
  15   5   3    16250.16    16193.92    295.90 o 
  16   5   3     2841.92     2773.49    192.43 o 
  17   5   3    10153.66     9746.13    268.77 o 
  18   5   3      453.76      408.23    199.27 o 
  19   5   3     2317.15     2179.78    278.57 o 
  20   5   3      362.03      285.24    277.89 o 
  21   5   3     3764.94     3624.25    338.75 o 
   1   6   3     2073.56     2102.56    151.00 o 
   2   6   3     5382.41     5497.03    182.04 o 
   3   6   3    16624.33    16374.23    298.91 o 
   4   6   3    11593.01    11623.57    225.90 o 
   5   6   3    13653.35    13377.33    285.86 o 
   6   6   3     8216.02     7889.22    245.85 o 
   7   6   3     3399.62     3197.25    196.52 o 
   8   6   3      613.43      588.05    149.31 o 
   9   6   3     4821.55     4565.69    192.87 o 
  10   6   3     8794.14     8428.77    257.45 o 
  11   6   3     9006.69     8939.29    277.04 o 
  12   6   3     8521.43     8526.46    235.55 o 
  13   6   3     7895.59     7644.12    231.76 o 
  14   6   3     3797.05     3789.05    210.79 o 
  15   6   3      726.50      865.32    188.65 o 
  16   6   3       49.49      116.90    183.33 o 
  17   6   3     1987.35     2234.34    287.03 o 
  18   6   3     3584.98     3852.39    313.26 o 
  19   6   3     5963.59     6319.96    594.53 o 
  20   6   3     7029.62     7344.50    498.62 o 
  21   6   3     5575.56     5471.22    482.10 o 
   0   7   3    19469.14    19461.66    445.54 o 
   1   7   3     3858.03     3873.42    189.26 o 
   2   7   3    12404.83    12751.09    468.73 o 
   3   7   3      689.66      747.39    204.45 o 
   4   7   3      813.09      786.57    170.40 o 
   5   7   3      219.48      400.78    165.08 o 
   6   7   3    13292.74    13403.97    271.25 o 
   7   7   3     2052.17     2267.43    188.33 o 
   8   7   3    19190.79    18623.92    303.20 o 
   9   7   3     4984.84     4900.96    216.56 o 
  10   7   3     8367.58     8492.11    243.22 o 
  11   7   3      628.31      666.76    175.44 o 
  12   7   3      350.93      344.00    189.15 o 
  13   7   3      159.98       53.98    182.60 o 
  14   7   3     6941.58     7103.56    251.97 o 
  15   7   3     2267.50     2405.94    276.77 o 
  16   7   3    11381.44    11123.44    405.27 o 
  17   7   3     1709.23     1616.18    294.19 o 
  18   7   3     3300.34     3694.27    460.87 o 
  19   7   3      743.51      561.83    413.03 o 
  20   7   3      446.04      545.05    402.09 o 
   1   8   3      231.94      303.00    181.55 o 
   2   8   3     7703.81     7750.62    299.32 o 
   3   8   3      483.02      478.23    214.99 o 
   4   8   3    19821.49    19581.01   1197.56 o 
   5   8   3      788.22      925.32    230.20 o 
   6   8   3     8800.69     9041.23    266.00 o 
   7   8   3      306.86      309.25    180.82 o 
   8   8   3       64.77      106.65    194.14 o 
   9   8   3       15.12       73.96    188.72 o 
  10   8   3    11051.23    10652.83    284.15 o 
  11   8   3      487.89      438.17    192.58 o 
  12   8   3    14798.97    15150.88    596.81 o 
  13   8   3      177.03      197.62    264.76 o 
  14   8   3     4791.09     5012.60    347.16 o 
  15   8   3      315.40      513.83    437.21 o 
  16   8   3      172.88      205.45    387.33 o 
  17   8   3       68.28      390.30    451.27 o 
   0   9   3    11173.62    11941.35    541.21 o 
   1   9   3      945.19     1127.86    282.85 o 
   2   9   3     5404.11     5849.95    328.36 o 
   3   9   3       25.63      168.68    260.38 o 
   4   9   3      520.18      571.67    252.50 o 
   5   9   3      125.76      119.38    256.42 o 
   6   9   3     6480.22     6240.83    323.55 o 
   7   9   3     1243.94     1235.07    262.26 o 
   8   9   3    10439.64    10098.61    314.18 o 
   9   9   3      431.33      488.52    216.66 o 
  10   9   3     5498.31     5774.44    374.30 o 
  11   9   3      311.57      314.22    447.92 o 
   1  10   3      310.55      425.89    307.82 o 
   2  10   3     4149.29     4610.20    441.76 o 
   3  10   3     4789.64     4713.24    356.15 o 
   4  10   3     5562.99     5846.76    379.13 o 
   5  10   3     3597.05     3534.56    489.70 o 
   0   0   4   135259.48   134041.70   2247.92 o 
   2   0   4    26669.40    26589.81    652.47 o 
   4   0   4     5033.72     5210.49    191.11 o 
   6   0   4    40609.22    40884.50    382.75 o 
   8   0   4    58665.74    60789.41    560.02 o 
  20   0   4     1061.42     1168.12    588.37 o 
  22   0   4     8741.77    10167.63    827.26 o 
  24   0   4    13796.89    17564.57   1031.30 o 
  26   0   4     4779.49     6079.74    917.18 o 
   1   1   4     1868.72     1858.82     52.30 o 
   2   1   4    30579.00    30766.41    201.07 o 
   3   1   4     5581.64     5541.62     58.18 o 
   4   1   4    46357.14    45946.00    315.55 o 
   5   1   4    15868.90    16413.14    186.96 o 
   6   1   4    24353.31    23228.64    415.01 o 
   7   1   4     3380.61     3303.55    116.91 o 
   8   1   4      705.41      644.33    274.62 o 
   9   1   4      591.63      596.98    153.38 o 
  10   1   4    19651.51    19292.99    325.17 o 
  11   1   4    11046.70    11390.28    290.50 o 
  12   1   4    35564.81    36965.11    647.73 o 
  13   1   4     4172.48     4087.80    278.89 o 
  14   1   4    16478.29    15782.83    483.80 o 
  15   1   4     1497.35     1724.54    490.15 o 
  16   1   4      260.65       93.34    512.64 o 
  19   1   4     1537.16     1647.83    590.67 o 
  20   1   4    15861.41    19579.71    838.90 o 
  21   1   4     4031.72     5375.92    641.07 o 
  22   1   4     6595.50     7791.24    693.82 o 
  23   1   4      869.07     1181.72    583.48 o 
  24   1   4      111.82      196.20    662.81 o 
  25   1   4       76.87      436.41    629.05 o 
  26   1   4     4127.34     4693.63    586.36 o 
   0   2   4    35224.66    35496.88    204.87 o 
   1   2   4    38840.74    38685.93    279.58 o 
   2   2   4    19601.67    20205.83    171.34 o 
   3   2   4     6727.89     6854.04    146.96 o 
   4   2   4     2091.06     2115.30     69.47 o 
   5   2   4     3560.12     3559.80     65.42 o 
   6   2   4    20915.66    21751.77    428.10 o 
   7   2   4    41975.44    41469.08    497.73 o 
   8   2   4    32325.32    31431.54    175.92 o 
   9   2   4    39649.90    39497.06    376.98 o 
  10   2   4    14616.78    14522.22    400.74 o 
  11   2   4     2538.45     2703.47    186.27 o 
  12   2   4     1299.13     1470.94    190.07 o 
  13   2   4     3874.00     3503.00    337.32 o 
  14   2   4    10527.75     9904.95    300.72 o 
  16   2   4     9841.62     9720.28    861.96 o 
  17   2   4    13344.32    13760.95    415.04 o 
  18   2   4     6310.13     6876.69    543.75 o 
  19   2   4     1970.74     1856.34    436.34 o 
  20   2   4      151.70      288.96    346.71 o 
  21   2   4     1065.86     1425.14    369.60 o 
  22   2   4     3988.43     4525.03    359.86 o 
  23   2   4     6350.09     7065.02    552.38 o 
  24   2   4     6211.87     7091.61    447.66 o 
  25   2   4     4261.91     5143.41    598.82 o 
  26   2   4     2007.93     1960.24    500.63 o 
   1   3   4     3595.75     3539.57    217.70 o 
   2   3   4    10089.97    10183.33    168.75 o 
   3   3   4    33061.06    32973.05    161.51 o 
   4   3   4    12053.05    12279.98    148.37 o 
   5   3   4    34918.41    34143.96    333.40 o 
   6   3   4     4241.66     4263.62    102.62 o 
   7   3   4    12562.34    13014.20    217.40 o 
   8   3   4       30.11       70.23     59.09 o 
   9   3   4     8194.96     8510.75    142.99 o 
  10   3   4     7513.93     7591.67    121.95 o 
  11   3   4    29908.25    29744.87    215.37 o 
  12   3   4     9551.40     9262.62    177.11 o 
  13   3   4    27614.87    26723.00    341.90 o 
  14   3   4     4185.64     3958.20    207.88 o 
  15   3   4     1928.26     1845.74    203.31 o 
  16   3   4      634.44      763.38    206.07 o 
  17   3   4     2198.68     2345.52    228.43 o 
  18   3   4     1632.44     1559.60    229.38 o 
  19   3   4    10432.80     9855.12    333.57 o 
  20   3   4     2142.45     2144.23    332.70 o 
  21   3   4    11115.28    11462.67    408.06 o 
  22   3   4     1342.65     1492.25    321.89 o 
  23   3   4     1472.59     1567.14    479.54 o 
  24   3   4       90.79        7.15    451.45 o 
  25   3   4     1251.84     1532.77    506.01 o 
   0   4   4     1249.32     1101.15    190.35 o 
   1   4   4    42932.07    43355.09    468.50 o 
   2   4   4      508.87      610.48     87.35 o 
   3   4   4    13489.67    14765.74    152.24 o 
   4   4   4     5997.44     6318.51    107.32 o 
   5   4   4    22192.99    21873.63    254.09 o 
   6   4   4     4720.62     4928.21     95.96 o 
   7   4   4    37437.88    35895.01    327.42 o 
   8   4   4      938.45      903.69     72.87 o 
   9   4   4    22556.05    21584.92    230.49 o 
  10   4   4      666.47      651.84    111.00 o 
  11   4   4     6973.10     7200.05    208.10 o 
  12   4   4      522.24      545.49    123.91 o 
  13   4   4     6019.64     5753.12    178.64 o 
  14   4   4       23.51      168.27    133.30 o 
  15   4   4    29055.71    28160.54    326.37 o 
  16   4   4       57.44       82.36    155.91 o 
  17   4   4    13606.29    13540.68    520.64 o 
  18   4   4      265.35      291.37    166.96 o 
  19   4   4      766.88      800.36    184.52 o 
  20   4   4       29.52       15.45    180.09 o 
  21   4   4     1349.34     1208.28    254.31 o 
  22   4   4      100.56      -73.07    468.19 o 
  23   4   4     9443.08     9770.42    601.02 o 
  24   4   4      128.98       26.09    472.27 o 
   1   5   4     7661.94     7930.65    305.04 o 
   3   5   4    27559.81    26748.28    281.56 o 
   4   5   4     1779.38     1629.86     86.36 o 
   5   5   4    30351.74    30074.68    299.05 o 
   6   5   4     3588.70     3564.56    106.60 o 
   7   5   4     2346.28     2462.47    100.43 o 
   8   5   4      186.50      208.45     75.36 o 
   9   5   4     8190.22     8166.95    202.59 o 
  10   5   4      824.18      889.93    146.27 o 
  11   5   4    23160.95    22671.18    816.28 o 
  12   5   4     4211.50     4045.88    191.34 o 
  13   5   4    13173.76    13140.92    302.91 o 
  14   5   4      579.78      660.13    164.10 o 
  15   5   4     2601.39     2512.52    170.51 o 
  16   5   4      209.94      250.92    162.60 o 
  17   5   4     2604.14     2642.36    182.58 o 
  18   5   4      629.27      592.14    183.44 o 
  19   5   4    11319.26    11293.89    262.62 o 
  20   5   4      765.58      647.62    226.75 o 
  21   5   4     9145.69     9340.46    533.04 o 
  22   5   4     1148.80     1123.32    476.95 o 
  23   5   4      790.87      500.53    468.35 o 
   1   6   4    16178.25    16037.22    309.06 o 
   2   6   4     9326.21     9243.28    214.94 o 
   3   6   4     1640.35     1563.60    184.97 o 
   4   6   4        6.83        6.68    138.88 o 
   5   6   4     2351.07     2413.16    161.46 o 
   6   6   4     7866.54     8043.93    257.55 o 
   7   6   4    15398.51    15218.77    317.68 o 
   8   6   4    19064.76    18956.08    311.85 o 
   9   6   4    16873.27    16204.99    504.04 o 
  10   6   4     7780.93     7782.29    223.87 o 
  11   6   4      452.70      507.51    157.51 o 
  12   6   4      666.94      600.72    169.61 o 
  13   6   4     1547.01     1780.60    194.42 o 
  14   6   4     5457.34     5274.92    226.67 o 
  15   6   4     9361.15     9186.10    259.80 o 
  16   6   4     8055.31     8209.17    266.37 o 
  17   6   4     8859.06     8899.44    447.54 o 
  18   6   4     3256.19     3509.82    304.02 o 
  19   6   4     1442.35     1544.92    457.70 o 
  20   6   4      177.18       96.24    365.50 o 
   1   7   4     1121.93     1017.73    160.63 o 
   2   7   4     9855.08     9861.58    238.92 o 
   3   7   4     5087.01     4771.25    239.23 o 
   4   7   4    22671.92    22388.83    389.22 o 
   5   7   4     3350.13     3257.40    231.14 o 
   6   7   4    12655.67    13357.30    348.24 o 
   7   7   4     1669.11     1735.50    179.46 o 
   8   7   4      229.73      121.94    156.21 o 
   9   7   4      753.02      914.12    179.08 o 
  10   7   4    11291.18    11775.66    276.43 o 
  11   7   4     6200.95     6310.83    237.97 o 
  12   7   4    15676.17    15356.46    308.32 o 
  13   7   4     3921.43     4039.71    231.63 o 
  14   7   4     6375.69     6397.85    253.46 o 
  15   7   4      389.68      321.93    199.99 o 
  16   7   4       70.00      177.59    383.34 o 
  17   7   4      408.48      373.01    289.51 o 
  18   7   4     4079.54     4481.35    471.30 o 
  19   7   4     2180.09     2184.16    424.50 o 
  20   7   4     7461.27     6821.53    511.11 o 
   0   8   4    19205.31    19397.68    519.49 o 
   1   8   4       10.61      -19.05    212.43 o 
   2   8   4    10649.52    10734.85    332.12 o 
   3   8   4        9.69      -50.68    300.29 o 
   4   8   4       35.06       14.13    230.20 o 
   5   8   4       83.92      175.15    221.50 o 
   6   8   4    10612.37    10612.09    450.79 o 
   7   8   4       23.21      152.67    196.20 o 
   8   8   4    21948.91    22038.76    396.99 o 
   9   8   4      326.33      391.34    198.79 o 
  10   8   4     8513.67     8179.55    275.29 o 
  11   8   4      187.83      166.83    211.84 o 
  12   8   4      292.19      244.77    207.75 o 
  13   8   4        6.27       90.14    299.40 o 
  14   8   4     6176.57     6200.55    351.65 o 
  15   8   4        5.92      201.02    377.13 o 
  16   8   4    11816.51    12042.32    608.87 o 
  17   8   4      152.07      259.12    406.87 o 
   1   9   4      407.24      255.70    279.87 o 
   2   9   4     5485.01     5793.94    269.51 o 
   3   9   4     1348.31     1140.23    264.79 o 
   4   9   4    12630.20    12492.70    394.87 o 
   5   9   4      639.99      782.61    255.45 o 
   6   9   4     6751.98     6707.32    601.35 o 
   7   9   4      202.81      246.33    265.83 o 
   8   9   4       66.97      151.26    263.29 o 
   9   9   4       80.98      401.54    278.49 o 
  10   9   4     4484.54     4551.81    266.20 o 
  11   9   4      926.24      838.05    414.32 o 
   0  10   4     4784.99     5107.95    543.12 o 
   1  10   4     3741.94     4202.59    369.40 o 
   2  10   4     2401.54     2765.40    345.78 o 
   3  10   4      763.01      834.81    444.09 o 
   4  10   4        3.85      253.12    435.69 o 
   5  10   4      766.33      938.53    419.34 o 
   6  10   4     2830.19     2648.79    435.21 o 
   7  10   4     3764.43     3531.03    451.41 o 
   2   0   5    31239.56    31196.27    400.43 o 
   4   0   5    50983.40    51420.50    289.62 o 
   6   0   5    31753.70    30407.75    622.91 o 
   8   0   5     1202.63     1241.74    121.96 o 
  10   0   5    15685.83    14575.44    369.06 o 
  18   0   5     8836.65     9334.55    688.15 o 
  20   0   5    21723.64    22338.04    939.77 o 
  22   0   5     6375.90     7913.29    806.15 o 
  24   0   5      134.93      556.84    814.07 o 
  26   0   5     6389.42     7264.42    915.66 o 
   0   1   5    77696.41    74898.37   1023.85 o 
   1   1   5    18092.98    17955.21    289.12 o 
   2   1   5    43676.87    43610.15    288.58 o 
   3   1   5     3972.15     4182.07    100.50 o 
   4   1   5        6.20       67.43     40.30 o 
   5   1   5     2874.70     2903.82     42.75 o 
   6   1   5    33743.02    33200.00    584.28 o 
   7   1   5     3440.98     3201.30    138.81 o 
   8   1   5    38077.93    36335.33    606.95 o 
   9   1   5    11355.30    11057.78    174.88 o 
  10   1   5    17751.91    18802.21   1010.94 o 
  11   1   5     1002.00     1037.59    179.07 o 
  12   1   5        9.84       16.38    183.82 o 
  13   1   5      962.49     1144.72    220.25 o 
  15   1   5     4501.81     4745.07    311.91 o 
  16   1   5    28933.63    32479.55    958.30 o 
  17   1   5     2485.66     2844.37    533.01 o 
  18   1   5     8966.61     9700.17    656.01 o 
  19   1   5      925.23      854.01    556.92 o 
  20   1   5       91.92       36.58    489.46 o 
  21   1   5      168.33      454.52    613.72 o 
  22   1   5     8097.05     9774.30    729.71 o 
  23   1   5     1599.36     2231.44    625.82 o 
  24   1   5    11009.00    12373.89   1117.82 o 
  25   1   5     1144.44     1453.61    533.69 o 
  26   1   5     4284.18     4912.31    718.01 o 
   1   2   5     2342.33     2440.79    100.20 o 
   2   2   5    22396.58    23039.21    252.49 o 
   3   2   5    20957.08    21548.06    304.03 o 
   4   2   5    32977.25    32718.07    258.26 o 
   5   2   5    29447.77    29733.13    286.50 o 
   6   2   5    26549.54    26734.95    268.06 o 
   7   2   5     8450.24     8714.76     90.49 o 
   8   2   5      549.49      608.18     57.88 o 
   9   2   5     2584.93     2543.41     76.61 o 
  10   2   5    14082.79    13964.44    135.00 o 
  11   2   5    15397.20    16007.75    294.63 o 
  12   2   5    22398.98    22363.86    353.25 o 
  13   2   5    10248.65    10073.74    197.27 o 
  14   2   5     4730.75     4550.55    265.52 o 
  15   2   5     2690.81     2809.38    260.83 o 
  16   2   5      804.36      788.88    238.48 o 
  17   2   5     1192.86     1434.47    306.28 o 
  18   2   5     4603.44     4299.47    348.38 o 
  19   2   5     9590.72    10208.06    571.00 o 
  20   2   5    11252.64    11800.18    616.25 o 
  21   2   5     6717.64     7512.37    663.04 o 
  22   2   5     4078.48     4970.81    386.50 o 
  23   2   5      513.89     1698.70   1024.23 o 
  24   2   5       57.27      251.78    355.70 o 
  25   2   5      713.31      902.27    691.77 o 
   0   3   5    10328.86    10978.54    290.24 o 
   1   3   5    37267.63    35965.92    345.85 o 
   2   3   5    10175.25    10805.48    150.73 o 
   3   3   5    14748.65    15146.72    256.37 o 
   4   3   5     1740.14     1834.83     55.76 o 
   5   3   5     4177.49     3979.17    100.52 o 
   6   3   5     5527.73     5721.32    115.08 o 
   7   3   5    32091.85    31138.41    209.47 o 
   8   3   5     6682.23     6651.65    109.31 o 
   9   3   5    42601.68    43238.72    612.84 o 
  10   3   5     7743.37     7537.76    141.96 o 
  11   3   5     4301.69     4223.99    106.59 o 
  12   3   5      112.75      139.77     81.56 o 
  13   3   5     2515.74     2315.76    104.83 o 
  14   3   5     3359.72     3266.93    164.69 o 
  15   3   5    22896.73    22294.08    759.00 o 
  16   3   5     4720.25     4511.42    182.93 o 
  17   3   5    17146.03    17132.31    300.98 o 
  18   3   5      925.85      913.77    163.00 o 
  19   3   5     2877.01     2714.27    187.02 o 
  20   3   5      131.42      289.52    269.28 o 
  21   3   5     3803.90     4291.95    345.73 o 
  22   3   5     1561.46     1642.15    386.19 o 
  23   3   5    10613.75    10708.05    826.03 o 
  24   3   5     2410.29     3139.80    560.97 o 
   1   4   5     8148.78     7990.25    142.83 o 
   2   4   5       10.16       10.24     73.87 o 
   3   4   5    34791.45    35024.19    410.01 o 
   4   4   5     1789.22     1874.20     81.92 o 
   5   4   5    51702.09    51958.81    333.84 o 
   6   4   5     1048.62     1148.30     58.42 o 
   7   4   5     4382.63     3720.38    182.01 o 
   8   4   5       31.06       54.09    101.70 o 
   9   4   5     3597.82     3530.78    139.02 o 
  10   4   5      301.34      317.80    116.78 o 
  11   4   5    17827.65    17189.75    228.25 o 
  12   4   5      844.12      802.96    140.25 o 
  13   4   5    31760.66    30817.17    786.94 o 
  14   4   5       53.68       74.83    139.77 o 
  15   4   5     3873.82     3787.27    177.27 o 
  16   4   5      209.73      177.55    156.62 o 
  17   4   5     4156.16     4203.39    194.14 o 
  18   4   5      368.49      431.19    169.64 o 
  19   4   5    13782.14    13946.74    398.00 o 
  20   4   5        0.47       50.44    292.48 o 
  21   4   5    11323.44    10878.28    632.18 o 
  22   4   5      250.55      338.51    371.27 o 
  23   4   5     1728.68     2014.43    507.04 o 
   1   5   5    30414.78    28652.69    496.94 o 
   3   5   5     6454.95     6583.89    131.94 o 
   4   5   5       96.33      108.52     81.74 o 
   5   5   5     6341.19     6241.31    163.39 o 
   6   5   5     4980.67     4816.47    131.24 o 
   7   5   5    25982.60    24830.95    389.72 o 
   8   5   5     3831.32     3840.60    170.28 o 
   9   5   5    28393.29    27706.11    433.72 o 
  10   5   5     3237.02     3448.28    177.22 o 
  11   5   5     2836.31     2784.53    174.44 o 
  12   5   5      412.59      390.33    159.39 o 
  13   5   5     3201.83     3105.11    172.97 o 
  14   5   5     1385.71     1248.72    161.10 o 
  15   5   5    12651.18    12926.37    271.21 o 
  16   5   5     2556.87     2492.13    181.83 o 
  17   5   5    12954.05    12601.72    269.17 o 
  18   5   5     1657.52     1554.36    193.01 o 
  19   5   5     1309.35     1426.51    199.26 o 
  20   5   5      224.44      174.22    256.91 o 
  21   5   5     1597.92     1497.96    389.12 o 
  22   5   5      661.74       95.99    503.68 o 
   1   6   5     4233.10     4201.26    211.76 o 
   2   6   5     7356.98     7470.17    248.98 o 
   3   6   5    11591.36    11443.83    238.40 o 
   4   6   5    10976.22    11095.83    309.50 o 
   5   6   5     8014.50     8582.17    268.64 o 
   6   6   5     8599.60     8390.79    221.14 o 
   7   6   5     5147.07     5197.82    239.88 o 
   8   6   5      419.38      471.13    163.81 o 
   9   6   5     2505.86     2410.68    184.04 o 
  10   6   5     4676.54     4686.17    202.06 o 
  11   6   5     9257.05     8729.97    245.17 o 
  12   6   5     7289.22     7132.72    238.44 o 
  13   6   5     9899.00     9448.77    262.30 o 
  14   6   5     3147.45     3312.59    212.45 o 
  15   6   5     1446.34     1466.81    210.65 o 
  16   6   5      276.65      333.55    200.18 o 
  17   6   5     1043.92     1082.90    214.18 o 
  18   6   5     2492.87     2458.89    240.82 o 
  19   6   5     7562.92     7902.00    368.77 o 
   1   7   5     3393.56     3200.24    189.10 o 
   2   7   5    10607.85    10516.04    251.92 o 
   3   7   5      623.89      655.16    166.31 o 
   4   7   5      301.66      342.24    204.11 o 
   5   7   5      377.42      426.15    205.84 o 
   6   7   5    11051.15    10602.55    315.42 o 
   7   7   5     1589.52     1737.33    187.11 o 
   8   7   5    17842.21    17584.67    314.85 o 
   9   7   5     3749.23     4077.50    222.02 o 
  10   7   5     6329.26     6310.43    245.93 o 
  11   7   5      646.31      547.51    182.98 o 
  12   7   5       20.13      128.28    187.66 o 
  13   7   5      855.41      720.11    200.31 o 
  14   7   5     5855.08     6135.78    255.17 o 
  15   7   5     2315.50     2457.75    237.29 o 
  16   7   5     9216.69     9463.15    377.90 o 
  17   7   5     1222.25     1314.43    380.91 o 
  18   7   5     3231.68     3488.24    445.92 o 
  19   7   5      186.89      -31.77    400.91 o 
   1   8   5      191.34       -9.21    186.93 o 
   2   8   5    10576.47    10950.07    352.92 o 
   3   8   5      580.66      509.65    235.20 o 
   4   8   5    17696.38    17921.46    401.27 o 
   5   8   5      587.25      622.22    247.73 o 
   6   8   5     9830.37    10364.42    349.94 o 
   7   8   5       47.12       92.03    227.86 o 
   8   8   5      183.62      171.26    249.13 o 
   9   8   5      234.98      148.64    203.95 o 
  10   8   5     3455.73     3584.59    244.43 o 
  11   8   5       91.48       55.13    221.61 o 
  12   8   5    12650.10    13125.71    330.93 o 
  13   8   5       52.18       26.80    230.76 o 
  14   8   5     5178.30     5669.76    497.16 o 
  15   8   5        9.51      102.48    387.65 o 
  16   8   5        1.63      -18.09    419.81 o 
  17   8   5      196.37      162.61    403.34 o 
   0   9   5    10921.93    12146.12    565.47 o 
   1   9   5     1430.35     1270.70    239.89 o 
   2   9   5     7239.22     7705.64    299.84 o 
   3   9   5      109.84      180.93    253.23 o 
   4   9   5        2.40      224.16    278.12 o 
   5   9   5      262.99      134.16    253.69 o 
   6   9   5     6114.17     6052.99    343.60 o 
   7   9   5      932.32      970.53    285.80 o 
   8   9   5    10375.97    10820.92    387.49 o 
   9   9   5     1015.37     1021.98    297.04 o 
  10   9   5     5483.96     5654.02    461.88 o 
  11   9   5      443.96      317.93    381.38 o 
   4  10   5     5994.62     6366.16    529.87 o 
   5  10   5     3486.77     3198.12    469.32 o 
   6  10   5     2853.09     3179.95    456.34 o 
   7  10   5     1298.28      879.12    412.03 o 
   8  10   5      250.24      231.77    409.47 o 
   0   0   6    87262.63    90444.35    581.04 o 
   2   0   6    50249.73    51580.89    334.09 o 
   4   0   6     4359.26     4490.39     94.73 o 
   6   0   6    63912.37    64949.41   1430.66 o 
   8   0   6    60182.70    58162.61    917.80 o 
  10   0   6    24456.89    24967.45    958.65 o 
  12   0   6     1270.59     1471.17    482.50 o 
  14   0   6    31087.66    33011.30    918.98 o 
  16   0   6    21668.26    22481.20    859.82 o 
  18   0   6     8701.09     9280.91    755.23 o 
  20   0   6      325.69      -64.55    626.44 o 
  22   0   6     9081.41    10079.46    795.38 o 
   1   1   6     3491.84     3443.55     80.56 o 
   2   1   6    38976.72    38422.22    604.49 o 
   3   1   6    24238.75    24572.57    257.92 o 
   4   1   6    59974.47    59613.67    310.93 o 
   5   1   6     4638.51     4614.20     73.53 o 
   6   1   6    18031.90    18365.85    505.26 o 
   7   1   6     2332.66     2379.40    118.45 o 
   8   1   6     1399.80     1552.20     81.43 o 
   9   1   6      384.71      385.35     82.20 o 
  10   1   6    18233.25    18141.41    354.51 o 
  11   1   6     3768.34     3812.86    130.81 o 
  12   1   6    31008.78    31444.77    261.25 o 
  13   1   6     9468.64     9741.54    173.86 o 
  14   1   6    19217.55    20265.72    427.32 o 
  15   1   6     1102.30     1027.67    275.05 o 
  16   1   6     3559.12     3690.31    516.36 o 
  17   1   6     1358.02     2069.37    589.90 o 
  18   1   6     7996.56     9663.26    689.74 o 
  19   1   6     2050.30     2412.18    506.03 o 
  20   1   6    15671.66    16887.65    805.73 o 
  21   1   6     1631.54     1964.80    593.56 o 
  22   1   6     5988.33     6055.12    499.25 o 
  23   1   6      369.98      659.79    543.64 o 
  24   1   6        4.03      353.86    642.90 o 
  25   1   6      372.02     1047.91    744.99 o 
   0   2   6    54231.36    52223.27    535.75 o 
   1   2   6    39378.82    39623.18    401.05 o 
   2   2   6    21217.02    20533.68    351.55 o 
   3   2   6     3414.03     3520.31     82.65 o 
   4   2   6      759.37      759.82     65.58 o 
   5   2   6     9731.21     9834.98    136.06 o 
   6   2   6     9882.64     9608.72    159.37 o 
   7   2   6    26680.30    27564.37    551.71 o 
   8   2   6    23726.88    23840.52    469.74 o 
   9   2   6    16909.24    16584.27    279.21 o 
  10   2   6    10261.34    10045.79    161.93 o 
  11   2   6     4089.94     3876.71    125.79 o 
  12   2   6      423.31      555.14     61.12 o 
  13   2   6     4919.27     4934.75    101.58 o 
  14   2   6     3518.45     3663.23    179.31 o 
  15   2   6    11827.45    12164.70    328.59 o 
  16   2   6    12962.57    13034.97    241.84 o 
  17   2   6    13153.36    12882.75    249.88 o 
  18   2   6     6484.36     6591.62    362.62 o 
  19   2   6      134.17      339.21    403.75 o 
  20   2   6      415.14      649.73    473.74 o 
  21   2   6     2557.64     2808.49    527.31 o 
  22   2   6     4057.21     4489.60    383.31 o 
  23   2   6     7322.98     8488.93   1261.17 o 
  24   2   6     6472.79     7394.00    854.50 o 
  25   2   6     3286.76     3009.91    620.37 o 
   1   3   6    11710.96    12019.34    150.19 o 
   2   3   6     4806.24     4732.75    163.28 o 
   3   3   6    23384.29    22594.89    403.08 o 
   4   3   6     9929.69     9618.84    153.84 o 
   5   3   6    19814.54    19422.46    198.88 o 
   6   3   6     2414.81     2278.32    111.12 o 
   7   3   6     3001.31     3189.97     87.60 o 
   8   3   6       59.38       83.28     70.80 o 
   9   3   6     4904.36     4776.51    109.89 o 
  10   3   6     2069.74     2134.14     86.67 o 
  11   3   6    23231.43    22061.09    353.54 o 
  12   3   6     4161.88     4295.60    108.78 o 
  13   3   6    20722.72    19886.01    245.01 o 
  14   3   6     2592.18     2423.96    152.22 o 
  15   3   6     4530.98     4437.17    174.35 o 
  16   3   6       46.95       37.04    149.81 o 
  17   3   6     3248.59     3536.22    180.85 o 
  18   3   6     1734.85     1926.32    239.20 o 
  19   3   6    15648.32    15216.04    375.49 o 
  20   3   6     3959.75     3850.30    296.72 o 
  21   3   6     9912.24    10701.35    442.18 o 
  22   3   6      813.95      985.44    362.40 o 
  23   3   6      360.73      293.69    361.29 o 
  24   3   6       71.28      444.22    394.39 o 
   0   4   6      582.83      773.85    180.06 o 
   1   4   6    37788.41    37640.45    381.50 o 
   2   4   6      199.03      243.38     80.44 o 
   3   4   6     6592.99     6430.49    123.99 o 
   4   4   6      360.45      297.68     66.20 o 
   5   4   6     4449.06     4148.41    101.42 o 
   6   4   6      860.34      811.13     57.34 o 
   7   4   6    28428.73    27547.76    332.42 o 
   8   4   6     1083.05     1213.76    117.20 o 
   9   4   6    27178.39    26490.33    260.46 o 
  10   4   6       75.20       70.42    114.38 o 
  11   4   6     2639.28     2752.16    146.12 o 
  12   4   6      388.84      413.92    135.35 o 
  13   4   6     2671.50     2927.99    170.26 o 
  14   4   6       77.75       80.94    141.99 o 
  15   4   6    24533.31    23680.31    436.48 o 
  16   4   6       84.65      181.18    153.41 o 
  17   4   6    17172.89    17069.31    282.64 o 
  18   4   6       94.27      141.17    174.19 o 
  19   4   6     1706.07     1481.11    258.39 o 
  20   4   6        9.75       70.68    429.20 o 
  21   4   6     2893.70     2952.57    305.84 o 
  22   4   6      110.02      106.63    288.25 o 
  23   4   6     9889.25     9867.10    695.17 o 
   1   5   6     3496.66     3549.03    198.29 o 
   2   5   6     2110.08     1867.54    240.56 o 
   3   5   6    24812.92    24188.23    242.24 o 
   4   5   6     4361.83     4176.07    116.89 o 
   5   5   6    26391.49    25734.47    301.21 o 
   6   5   6      994.71      935.07     78.38 o 
   7   5   6     7574.47     7404.71    234.39 o 
   8   5   6     1331.17     1335.02    146.26 o 
   9   5   6     5123.98     5362.17    190.66 o 
  10   5   6      340.42      325.91    145.61 o 
  11   5   6    20423.78    20277.96    301.15 o 
  12   5   6     1773.54     1537.50    153.31 o 
  13   5   6    17875.81    18079.71    328.09 o 
  14   5   6      314.67      409.48    160.18 o 
  15   5   6     2430.62     2536.45    181.44 o 
  16   5   6       47.10      100.63    160.48 o 
  17   5   6     1463.79     1650.06    196.88 o 
  18   5   6     1014.86     1047.49    190.37 o 
  19   5   6    11209.82    11670.50    359.45 o 
  20   5   6     1301.93     1345.32    278.05 o 
  21   5   6     9555.67     9857.12    461.77 o 
   1   6   6    16614.46    16512.86    329.79 o 
   2   6   6     7408.90     7232.13    209.13 o 
   3   6   6     4560.82     4331.72    190.80 o 
   4   6   6     1068.56     1057.05    152.87 o 
   5   6   6     3606.29     3482.81    185.36 o 
   7   6   6     8590.88     8489.67    404.71 o 
   8   6   6    11177.82    10652.07    245.04 o 
   9   6   6    13103.87    13099.43    268.65 o 
  10   6   6     2315.54     2562.30    192.15 o 
  11   6   6     3344.53     3340.21    208.01 o 
  12   6   6      407.73      367.75    177.99 o 
  13   6   6     1193.84     1206.95    190.87 o 
  14   6   6     3473.29     3445.04    223.21 o 
  15   6   6     9685.48     9577.91    284.12 o 
  16   6   6     7683.94     8042.01    274.89 o 
  17   6   6     6383.71     6569.41    272.29 o 
  18   6   6     3302.33     3030.21    248.27 o 
  19   6   6      948.83     1082.31    508.91 o 
   1   7   6      740.83      891.30    209.22 o 
   2   7   6    13230.77    12559.58    359.76 o 
   3   7   6     3424.85     3310.75    194.78 o 
   4   7   6    14840.48    15110.04    295.73 o 
   5   7   6     5861.76     5999.41    391.14 o 
   6   7   6     6932.18     6683.71    293.51 o 
   7   7   6      285.71      319.88    217.88 o 
   8   7   6      402.08      377.36    230.82 o 
   9   7   6     1555.66     1673.51    256.68 o 
  10   7   6     4510.57     4893.20    235.60 o 
  11   7   6     4471.32     4347.59    235.31 o 
  12   7   6    12649.84    12661.57    312.74 o 
  13   7   6     3601.37     3478.48    244.91 o 
  14   7   6     5884.83     5935.06    266.78 o 
  15   7   6      244.59      272.78    227.04 o 
  16   7   6       25.95      138.03    257.83 o 
  17   7   6      724.93      599.67    385.53 o 
   0   8   6    18236.30    18593.87    424.29 o 
   1   8   6       51.30        2.48    195.89 o 
   2   8   6    10667.74    10509.16    286.46 o 
   3   8   6        6.38      160.80    257.56 o 
   4   8   6      251.50      353.30    234.80 o 
   5   8   6       98.18      138.05    249.84 o 
   6   8   6    11100.13    11407.54    401.00 o 
   7   8   6      305.96      305.63    241.35 o 
   8   8   6    11979.25    12058.79    382.95 o 
   9   8   6       71.78      173.75    263.53 o 
  10   8   6     7785.38     8116.27    579.32 o 
  11   8   6      249.21      303.33    276.47 o 
  12   8   6      313.84      234.46    227.22 o 
  13   8   6       21.71       28.66    280.70 o 
  14   8   6     5474.07     5723.98    435.27 o 
  15   8   6       51.85       25.31    384.99 o 
  16   8   6    11589.62    11086.05    596.19 o 
  17   8   6       43.84      -57.10    418.42 o 
   1   9   6      387.06      395.79    198.28 o 
   2   9   6     6139.11     6189.67    344.29 o 
   3   9   6      953.17      919.07    271.44 o 
   4   9   6    13996.34    14032.69    431.17 o 
   5   9   6     1769.29     1989.88    284.15 o 
   6   9   6     6895.32     7402.35    366.61 o 
   7   9   6      216.73      247.84    291.63 o 
   8   9   6      208.59      238.96    275.01 o 
   9   9   6      137.45       43.17    385.32 o 
  10   9   6     6657.67     6668.63    495.22 o 
  11   9   6      533.63      579.60    404.63 o 
   2  10   6     2178.06     2379.00    495.26 o 
   3  10   6      627.61      671.89    430.00 o 
   4  10   6        8.03       27.50    427.77 o 
   5  10   6      836.29     1075.71    446.20 o 
   6  10   6     2093.58     1905.94    446.97 o 
   7  10   6     3685.64     3411.10    477.03 o 
   8  10   6     5620.48     5256.62    514.53 o 
   2   0   7    53376.42    53967.00    344.29 o 
   4   0   7    55435.26    54555.55    186.14 o 
   6   0   7    16274.87    15172.28    159.29 o 
   8   0   7      656.67      756.94    138.34 o 
  10   0   7    12306.10    13079.15    685.16 o 
  12   0   7    40001.09    37388.86    607.39 o 
  14   0   7    11993.03    12623.29    348.98 o 
  16   0   7     4738.45     5050.39    627.78 o 
  18   0   7    14235.75    15935.17    866.18 o 
  20   0   7    15838.13    17295.47    913.31 o 
  22   0   7     8143.38     9684.10    774.28 o 
  24   0   7      121.07      392.13    737.89 o 
   0   1   7    64724.52    66962.95    934.41 o 
   1   1   7     9696.59     9726.50    157.05 o 
   2   1   7    35630.47    35951.00    264.08 o 
   3   1   7      533.86      552.22     72.50 o 
   4   1   7      856.78      934.12     54.35 o 
   5   1   7     3175.31     3246.62     76.68 o 
   6   1   7    36730.69    37006.01    242.99 o 
   7   1   7     7428.25     7304.05    144.14 o 
   8   1   7    39994.55    38713.86    844.11 o 
   9   1   7     3196.05     3158.35    227.50 o 
  10   1   7    16427.46    16574.74    169.71 o 
  11   1   7      813.42      810.75     83.61 o 
  12   1   7      377.40      378.95     84.32 o 
  13   1   7     2203.05     2259.87    112.12 o 
  14   1   7    19087.66    19300.73    224.00 o 
  15   1   7     5277.00     5614.64    160.08 o 
  16   1   7    26262.96    27477.72   1525.84 o 
  17   1   7     3539.82     4076.26    559.90 o 
  18   1   7     7099.73     6981.03    643.42 o 
  19   1   7      143.51       80.65    480.72 o 
  20   1   7      287.66      649.31    540.00 o 
  21   1   7      732.32      923.82    431.43 o 
  22   1   7     7612.40     7930.05    918.89 o 
  23   1   7     1320.46     1448.90    492.26 o 
  24   1   7     9713.02    10690.33    838.84 o 
  25   1   7      741.65     1071.60    679.67 o 
   1   2   7     8438.34     8210.55    329.38 o 
   2   2   7    14643.72    14319.25    174.51 o 
   3   2   7    18166.89    17889.28    146.98 o 
   4   2   7    25060.00    24523.39    139.30 o 
   5   2   7    10373.86     9430.65    348.39 o 
   6   2   7    14794.62    14979.69    178.59 o 
   7   2   7      672.36      671.10     64.31 o 
   8   2   7      351.46      331.74     61.23 o 
   9   2   7     5315.66     4922.36    134.39 o 
  10   2   7    11661.67    11529.69    181.14 o 
  11   2   7    13032.44    13233.29    253.25 o 
  12   2   7    21273.29    21282.99    241.04 o 
  13   2   7    11335.01    11647.51    303.77 o 
  14   2   7    10153.07    10436.50    222.56 o 
  15   2   7     2415.70     2371.83    148.03 o 
  16   2   7      942.63      878.49    144.84 o 
  17   2   7     3219.71     3294.05    307.98 o 
  18   2   7     5780.49     6198.70    343.84 o 
  19   2   7     9295.75     8840.22    567.30 o 
  20   2   7     9623.83    10202.46    671.18 o 
  21   2   7     5001.31     5380.57    557.81 o 
  22   2   7     3203.91     4474.23   1247.17 o 
  23   2   7      652.70     1335.24    594.96 o 
  24   2   7       31.98      910.68    802.66 o 
  25   2   7      881.51      831.72    563.85 o 
   0   3   7     6573.81     6511.37    262.04 o 
   1   3   7    46304.19    45465.59    719.08 o 
   2   3   7     1902.24     1861.16     91.81 o 
   3   3   7     1706.45     1612.78     90.12 o 
   4   3   7      808.68      875.46     67.42 o 
   5   3   7    11133.12    11106.02    166.27 o 
   6   3   7     4746.84     4776.00    132.07 o 
   7   3   7    31074.01    31005.15    266.69 o 
   8   3   7     7585.51     7377.76    161.17 o 
   9   3   7    23889.77    23369.21    427.39 o 
  10   3   7     2571.92     2459.52    128.41 o 
  11   3   7     1201.19     1098.45    120.04 o 
  12   3   7      349.99      406.13    120.13 o 
  13   3   7     7898.98     7706.71    188.80 o 
  14   3   7     1478.98     1379.33    133.62 o 
  15   3   7    18313.33    18260.56    478.38 o 
  16   3   7     6313.34     6386.84    247.53 o 
  17   3   7    16167.58    16913.10   1154.31 o 
  18   3   7     1764.29     1598.70    248.17 o 
  19   3   7      516.32      783.01    270.62 o 
  20   3   7       23.09       25.93    254.00 o 
  21   3   7     3821.47     4062.33    318.37 o 
  22   3   7     1142.25     1340.03    380.11 o 
  23   3   7    10027.69    10603.49    487.87 o 
  24   3   7     1721.85     1862.29    575.58 o 
   1   4   7     8438.70     8476.71    448.88 o 
   2   4   7      117.75      141.87     95.49 o 
   3   4   7    35875.27    34189.79    510.10 o 
   4   4   7       75.15      111.07     66.40 o 
   5   4   7    26663.40    25389.05    213.31 o 
   6   4   7       30.23      108.76    108.28 o 
   7   4   7     3894.22     3770.84    144.37 o 
   8   4   7      185.63      315.41    143.41 o 
   9   4   7     3911.97     3984.72    148.58 o 
  10   4   7      407.17      407.86    123.82 o 
  11   4   7    25888.28    25588.63    374.65 o 
  12   4   7       76.43       57.99    132.31 o 
  13   4   7    24293.40    24002.83    409.36 o 
  14   4   7      192.01      293.16    143.50 o 
  15   4   7     4106.63     4066.10    184.23 o 
  16   4   7       11.70      -25.69    171.16 o 
  17   4   7     3078.03     3113.00    257.85 o 
  18   4   7      105.08      212.49    328.77 o 
  19   4   7    15489.59    14443.78    549.73 o 
  20   4   7        8.41      -61.50    443.90 o 
  21   4   7    10130.01    10470.21    617.01 o 
  22   4   7       47.22       67.97    289.99 o 
  23   4   7     1420.68     1507.58    548.19 o 
   1   5   7    24952.16    24268.10    352.00 o 
   2   5   7     2285.19     2209.19    181.76 o 
   3   5   7     3937.80     3990.98    119.23 o 
   4   5   7       87.22       64.92     83.56 o 
   5   5   7     5255.40     4849.46    307.02 o 
   6   5   7     4964.67     4583.52    187.36 o 
   7   5   7    24291.80    23387.63    310.24 o 
   8   5   7     5750.80     5757.09    320.98 o 
   9   5   7    27555.86    27637.16    484.29 o 
  10   5   7     1750.89     1703.07    148.25 o 
  11   5   7     4381.52     4238.03    173.70 o 
  12   5   7      223.40      191.04    149.33 o 
  13   5   7     2285.09     2362.00    178.53 o 
  14   5   7     2007.09     1920.78    175.00 o 
  15   5   7    15026.56    15350.12    285.17 o 
  16   5   7     2111.94     2067.61    188.29 o 
  17   5   7    14163.20    14459.30    285.73 o 
  18   5   7      943.35      896.25    256.59 o 
  19   5   7     2339.63     2391.89    285.13 o 
  20   5   7        7.64       81.63    334.31 o 
  21   5   7     1555.10     1398.81    547.41 o 
   1   6   7     2695.29     2823.32    204.22 o 
   2   6   7     4829.66     5108.04    353.92 o 
   3   6   7    12572.88    12458.55    314.62 o 
   4   6   7     8755.75     8609.70    272.47 o 
   5   6   7    16898.62    16927.89    293.03 o 
   6   6   7     2648.88     2879.24    241.63 o 
   7   6   7      846.20      940.50    213.52 o 
   8   6   7      187.36      240.93    197.45 o 
   9   6   7     3315.60     3108.49    261.52 o 
  10   6   7     5164.21     5276.04    288.33 o 
  11   6   7    10852.91    10864.74    345.26 o 
  12   6   7     6357.47     6601.14    243.84 o 
  13   6   7     9320.34     9392.91    271.01 o 
  14   6   7     4171.96     4168.34    238.34 o 
  15   6   7     1235.10     1068.40    216.96 o 
  16   6   7       74.76        7.31    205.12 o 
  17   6   7     1260.20     1326.78    226.74 o 
  18   6   7     2251.01     2422.31    342.99 o 
  19   6   7     4848.31     4826.11    534.03 o 
   0   7   7    15045.26    14462.69    507.58 o 
   1   7   7     2760.90     2704.47    241.53 o 
   2   7   7     7190.90     7153.14    294.07 o 
   3   7   7     1264.37     1399.41    174.90 o 
   4   7   7      310.11      467.05    173.84 o 
   5   7   7     1188.48     1186.27    182.62 o 
   6   7   7     6710.03     6568.45    295.40 o 
   7   7   7     3292.93     3631.30    277.38 o 
   8   7   7     9369.48     9811.80    340.28 o 
   9   7   7     1512.95     1943.69    269.11 o 
  10   7   7     5714.25     5663.06    310.13 o 
  11   7   7      236.21      225.24    249.52 o 
  12   7   7       26.69       58.77    210.27 o 
  13   7   7      662.76      633.19    221.12 o 
  14   7   7     6541.92     6523.74    277.31 o 
  15   7   7     2775.50     2778.96    256.79 o 
  16   7   7     9687.69    10096.15    324.56 o 
  17   7   7     1627.67     1508.65    470.15 o 
   1   8   7      626.19      601.05    197.44 o 
   2   8   7     9585.81     9903.01    399.83 o 
   3   8   7      131.51      108.84    201.63 o 
   4   8   7    16123.66    16729.17    423.40 o 
   5   8   7     1121.28     1048.33    248.45 o 
   6   8   7     5620.10     5914.21    329.70 o 
   7   8   7      680.91      516.23    255.99 o 
   8   8   7      486.98      399.75    267.57 o 
   9   8   7      762.43      469.29    275.02 o 
  10   8   7     9972.46     9726.83    378.51 o 
  11   8   7      615.66      679.39    308.44 o 
  12   8   7    11569.70    12499.10    425.52 o 
  13   8   7      130.59      500.21    429.23 o 
  14   8   7     5767.90     6066.22    522.66 o 
  15   8   7        3.33      -24.75    424.53 o 
  16   8   7      135.45      202.49    446.96 o 
   0   9   7    15279.48    15816.02    456.98 o 
   1   9   7      399.39      444.70    202.57 o 
   2   9   7     7051.22     7117.69    285.28 o 
   3   9   7      234.46      253.53    301.74 o 
   4   9   7      118.95      176.82    277.81 o 
   5   9   7      308.73      389.96    284.50 o 
   6   9   7     6950.87     7034.81    370.68 o 
   7   9   7      707.21      878.29    291.65 o 
   8   9   7    12676.83    13142.37    609.27 o 
   9   9   7      301.02      421.57    417.96 o 
  10   9   7     3149.89     3384.90    468.76 o 
  11   9   7       22.02       44.51    414.27 o 
  12   9   7      391.78      117.64    424.49 o 
   0   0   8    54038.43    54960.03    546.20 o 
   2   0   8    24412.08    24391.35    773.39 o 
   4   0   8     4492.19     4784.63     82.96 o 
   6   0   8    30154.51    29425.72    490.08 o 
   8   0   8    58780.18    56627.64    670.44 o 
  10   0   8    22487.21    23644.27    523.58 o 
  12   0   8       87.09      -51.62    199.56 o 
  14   0   8    14626.86    13916.07    776.38 o 
  16   0   8    29420.50    32988.79    993.50 o 
  18   0   8    15038.39    16567.77    836.71 o 
  20   0   8       68.67       14.15    682.38 o 
  22   0   8     9315.01    10421.19    874.84 o 
   1   1   8     3069.52     3226.56     94.67 o 
   2   1   8    15164.35    14991.37    202.82 o 
   3   1   8     7613.67     7619.10    111.62 o 
   4   1   8    63821.14    63694.90    822.25 o 
   5   1   8    12953.49    13785.93    189.01 o 
   6   1   8    23642.27    23201.96    163.94 o 
   7   1   8     2127.76     2173.34    106.81 o 
   8   1   8     1285.95     1245.38    101.94 o 
   9   1   8      646.13      637.19    147.55 o 
  10   1   8    18471.81    18009.31    698.73 o 
  11   1   8     4983.86     4934.22    363.61 o 
  12   1   8    22193.10    23311.62    391.40 o 
  13   1   8     3410.45     3753.37    265.76 o 
  14   1   8    15171.52    15257.58    531.32 o 
  15   1   8     1856.56     1934.94    258.66 o 
  16   1   8      374.99      289.95    243.51 o 
  17   1   8     1324.92     1263.27    703.63 o 
  18   1   8     7647.55     7322.76    816.68 o 
  19   1   8     3036.43     3094.35    635.24 o 
  20   1   8    18362.45    18705.12    981.60 o 
  21   1   8     1239.48     1498.00    425.12 o 
  22   1   8     4675.68     5322.90    850.29 o 
  23   1   8       58.90      399.97    616.17 o 
  24   1   8      209.93      582.14    661.06 o 
   0   2   8    22290.86    21276.65    220.97 o 
   1   2   8    19609.75    18923.07    180.14 o 
   2   2   8    19247.44    19110.85    191.24 o 
   3   2   8     2404.78     2334.85     81.78 o 
   4   2   8       42.56       72.19     52.67 o 
   5   2   8     3492.82     3355.34    105.67 o 
   6   2   8     9476.10     8148.60    568.53 o 
   7   2   8    19415.07    18942.24    151.80 o 
   8   2   8    19191.88    17959.69    240.42 o 
   9   2   8    20065.21    19969.88    545.28 o 
  10   2   8     8847.62     8748.14    254.21 o 
  11   2   8      391.00      273.95    173.50 o 
  12   2   8     1526.34     1411.86    117.37 o 
  13   2   8      988.33     1134.11    124.41 o 
  14   2   8    12685.74    12680.25    244.89 o 
  15   2   8    12406.84    12515.25    745.01 o 
  16   2   8    12396.53    12824.20    456.54 o 
  17   2   8     6831.86     6812.61    339.27 o 
  18   2   8     4977.87     5195.85    341.62 o 
  19   2   8     1025.42     1288.47    337.79 o 
  20   2   8      201.36      546.25    469.18 o 
  21   2   8     2413.70     2618.87    495.66 o 
  22   2   8     3569.06     4518.08   1334.21 o 
  23   2   8     4151.79     4785.71    474.42 o 
  24   2   8     4834.61     4264.04    671.04 o 
   1   3   8     4633.48     4658.51    159.07 o 
   2   3   8     3456.78     3493.94     94.30 o 
   3   3   8    28267.04    28642.79    330.80 o 
   4   3   8     5662.60     5640.97     90.85 o 
   5   3   8    22281.06    21699.38    363.50 o 
   6   3   8     4171.48     4114.62    136.07 o 
   7   3   8     3521.37     3415.75    139.64 o 
   8   3   8      594.74      674.86     83.25 o 
   9   3   8     7199.07     7151.79    140.22 o 
  10   3   8     1339.35     1223.84    176.42 o 
  11   3   8    19912.36    18788.78    306.64 o 
  12   3   8     1560.33     1837.30    140.72 o 
  13   3   8     8374.53     8430.42    187.82 o 
  14   3   8     1777.19     1818.99    147.68 o 
  15   3   8     1375.65     1491.97    151.77 o 
  16   3   8      898.12      892.06    224.85 o 
  17   3   8     2209.91     2077.33    242.46 o 
  18   3   8     2229.15     2176.22    262.87 o 
  19   3   8    11067.75    11194.55    356.05 o 
  20   3   8     2093.96     2104.11    286.78 o 
  21   3   8     8992.46     9917.74    388.76 o 
  22   3   8     1358.34     1357.56    380.88 o 
  23   3   8     1438.07     1495.40    638.43 o 
  24   3   8       95.28      202.01    556.20 o 
   0   4   8      499.89      266.92    227.26 o 
   1   4   8    33115.08    33229.06    542.15 o 
   2   4   8      462.69      479.58    102.12 o 
   3   4   8     4876.79     4500.08    140.87 o 
   4   4   8      188.50      214.39     68.92 o 
   5   4   8     6627.26     6186.26     77.71 o 
   6   4   8       41.32      119.90    121.00 o 
   7   4   8    28604.44    27416.18    278.47 o 
   8   4   8       81.66      115.12    128.40 o 
   9   4   8    22693.31    21953.35    321.32 o 
  10   4   8      112.65       48.68    180.42 o 
  11   4   8     4089.76     4185.14    214.19 o 
  12   4   8      836.32      620.80    150.67 o 
  13   4   8     7208.31     7160.44    235.37 o 
  14   4   8      195.00      197.84    156.04 o 
  15   4   8    14408.57    14647.89    430.17 o 
  16   4   8       71.01      -40.72    212.39 o 
  17   4   8    16041.51    15500.36    669.32 o 
  18   4   8      114.74       29.21    243.28 o 
  19   4   8     2428.62     2629.43    284.12 o 
  20   4   8      233.76      345.53    296.36 o 
  21   4   8     1992.91     2190.31    311.76 o 
  22   4   8      121.15     1002.45    596.74 o 
  23   4   8     9575.06     8140.28    684.59 o 
   1   5   8     6463.02     6702.12    247.35 o 
   2   5   8     1033.93     1043.78    173.89 o 
   3   5   8    29624.86    29190.00    425.96 o 
   4   5   8     3142.93     2963.15    170.67 o 
   5   5   8    24627.02    25012.80    320.35 o 
   6   5   8     1931.42     1961.91    172.06 o 
   7   5   8     6134.15     6000.46    215.60 o 
   8   5   8      383.72      399.26    163.81 o 
   9   5   8     1040.75     1263.29    225.89 o 
  10   5   8      265.16      278.34    167.04 o 
  11   5   8    12849.00    12548.05    295.27 o 
  12   5   8     1600.59     1621.04    172.84 o 
  13   5   8    14582.33    14584.17    286.80 o 
  14   5   8     1300.37     1420.58    176.53 o 
  15   5   8     3256.07     3364.07    207.83 o 
  16   5   8      188.77      219.65    236.32 o 
  17   5   8     2594.94     2571.53    255.61 o 
  18   5   8      911.53      972.89    264.97 o 
  19   5   8    11571.48    10856.63    368.55 o 
  20   5   8      636.87      728.46    284.35 o 
  21   5   8     9762.45     7667.54    668.20 o 
  22   5   8      648.27      527.83    542.69 o 
   1   6   8    17632.96    17249.12    359.74 o 
   2   6   8     5319.48     5341.53    243.01 o 
   3   6   8     1636.80     1616.05    179.87 o 
   4   6   8      919.90      954.68    170.72 o 
   5   6   8     1725.88     1661.91    185.28 o 
   6   6   8     7717.67     7323.32    239.49 o 
   7   6   8    18186.06    17888.92    310.78 o 
   8   6   8     4476.67     4658.39    323.53 o 
   9   6   8     7665.02     7924.67    390.58 o 
  10   6   8     2914.33     3220.06    276.58 o 
  11   6   8     2770.23     2850.37    285.37 o 
  12   6   8      151.88       72.07    246.90 o 
  13   6   8     1332.84     1430.01    271.30 o 
  14   6   8     4575.17     4328.31    240.80 o 
  15   6   8     6665.37     6688.20    272.71 o 
  16   6   8     5857.33     5827.90    372.66 o 
  17   6   8     6726.79     6332.79    372.71 o 
  18   6   8     1506.57     1375.22    347.52 o 
  19   6   8      549.37      771.60    504.98 o 
  20   6   8      112.94      219.47    504.24 o 
   1   7   8      438.67      391.67    215.57 o 
   2   7   8     4232.15     4321.14    226.05 o 
   3   7   8     6960.23     7004.94    317.90 o 
   4   7   8    12625.92    12670.82    296.95 o 
   5   7   8     2368.92     2275.25    209.09 o 
   6   7   8     7025.34     7097.68    258.30 o 
   7   7   8      423.40      555.28    234.87 o 
   8   7   8      129.49      183.12    237.97 o 
   9   7   8      171.41      123.95    253.11 o 
  10   7   8     6380.38     6533.19    334.04 o 
  11   7   8     1194.45     1505.39    288.67 o 
  12   7   8    14602.75    14091.36    421.28 o 
  13   7   8     3115.59     3389.93    335.00 o 
  14   7   8     3868.43     3876.73    348.70 o 
  15   7   8      249.94      235.45    303.25 o 
  16   7   8      115.61      182.06    448.75 o 
  17   7   8      745.54      571.21    485.25 o 
  18   7   8     5528.08     4976.93    570.60 o 
   0   8   8    19203.23    18658.78    624.66 o 
   1   8   8      392.77      207.14    209.61 o 
   2   8   8     7571.79     7604.49    287.09 o 
   3   8   8      183.56      183.48    200.80 o 
   4   8   8      117.28       84.50    218.88 o 
   5   8   8       96.07       49.30    272.51 o 
   6   8   8     5185.83     5448.93    316.96 o 
   7   8   8      536.54      532.37    293.41 o 
   8   8   8    20499.42    20322.94    469.12 o 
   9   8   8      585.01      579.25    293.62 o 
  10   8   8     8457.51     9137.08    393.75 o 
  11   8   8      619.53      478.79    311.19 o 
  12   8   8       95.45      314.54    437.85 o 
  13   8   8       70.29      352.57    445.49 o 
  14   8   8     5336.50     6143.16    551.72 o 
  15   8   8       97.07      288.44    458.46 o 
   1   9   8      320.14      264.90    210.54 o 
   2   9   8     8063.72     7943.65    324.51 o 
   3   9   8      831.00      741.08    292.25 o 
   4   9   8     9571.02     9836.64    409.77 o 
   5   9   8      484.83      387.72    296.99 o 
   6   9   8     5447.84     5069.47    505.31 o 
   7   9   8      267.68      162.46    432.62 o 
   9   9   8      337.76      325.23    427.65 o 
  10   9   8     3764.66     3294.65    492.54 o 
  11   9   8      591.86      848.79    462.57 o 
   2   0   9    20903.74    20785.96    640.20 o 
   4   0   9    39930.29    38977.27    355.77 o 
   6   0   9    19819.85    19547.51    199.77 o 
   8   0   9     1035.14     1195.69    122.61 o 
  10   0   9    10698.47    10847.60    264.39 o 
  12   0   9    32168.20    33440.68    787.88 o 
  14   0   9     9579.15    10049.74    583.03 o 
  16   0   9      265.65      231.12    469.30 o 
  18   0   9    14651.88    15901.17    813.06 o 
  20   0   9    14891.47    16439.67    841.05 o 
  22   0   9     6757.21     7920.98    840.35 o 
   0   1   9    35008.24    34531.95    266.91 o 
   1   1   9     3053.05     3005.02     89.59 o 
   2   1   9    28445.48    28822.96    244.55 o 
   3   1   9     1523.08     1572.82     49.07 o 
   4   1   9      436.45      533.70     44.33 o 
   5   1   9      573.12      680.41     48.47 o 
   6   1   9    13289.85    13434.97    208.90 o 
   7   1   9     7958.50     8284.81    110.05 o 
   8   1   9    37976.37    36083.32    272.14 o 
   9   1   9     5875.71     5973.87    148.82 o 
  10   1   9    16684.59    16174.95    301.17 o 
  11   1   9      560.96      429.37    169.31 o 
  12   1   9     1262.12     1341.07    186.70 o 
  13   1   9      212.54      144.71    233.63 o 
  14   1   9    15500.04    15592.66    337.21 o 
  15   1   9     1372.17     1489.17    251.40 o 
  16   1   9    20387.80    20626.04    417.66 o 
  17   1   9     4478.57     4657.06    393.79 o 
  18   1   9     8225.38     8607.73    649.60 o 
  19   1   9      850.43      518.49    523.99 o 
  20   1   9       29.50      473.57    522.71 o 
  21   1   9      274.29      376.99    430.96 o 
  22   1   9     6806.16     7080.10    529.82 o 
  23   1   9      742.19      686.70    594.86 o 
   1   2   9      777.05      757.00     36.61 o 
   2   2   9     8620.11     8555.47    139.11 o 
   3   2   9     9764.02     9784.83    196.59 o 
   4   2   9    22595.62    22027.99    322.99 o 
   5   2   9    19111.13    18259.35    192.20 o 
   6   2   9    13650.39    13551.11    127.27 o 
   7   2   9     4427.78     4413.25    151.33 o 
   8   2   9       15.69        0.63     45.64 o 
   9   2   9     4911.35     4832.22    157.76 o 
  10   2   9     7565.72     7239.86    250.07 o 
  11   2   9    12626.91    12157.33    306.48 o 
  12   2   9    22136.59    22237.47   1082.23 o 
  13   2   9     6958.35     6797.70    285.25 o 
  14   2   9    11351.97    10907.06    333.79 o 
  15   2   9     1604.56     1930.78    258.58 o 
  16   2   9      144.79      245.67    251.60 o 
  17   2   9      437.31      533.62    253.11 o 
  18   2   9     3878.42     3818.62    325.55 o 
  19   2   9     5887.18     6304.56    388.80 o 
  20   2   9     5809.01     5976.56    539.25 o 
  21   2   9     5369.50     4590.22    496.23 o 
  22   2   9     4570.29     4097.66    523.29 o 
  23   2   9     1781.34     1989.87    601.70 o 
   0   3   9     4556.71     4537.66     98.56 o 
   1   3   9    40154.86    38690.75    496.42 o 
   2   3   9     2299.70     2281.27     91.44 o 
   3   3   9     3018.52     3052.67     95.19 o 
   4   3   9      277.73      321.69     69.93 o 
   5   3   9     5967.55     5906.02    118.08 o 
   6   3   9     5618.84     5739.57    154.53 o 
   7   3   9    28021.78    26679.70    509.05 o 
   8   3   9    10787.47    10339.08    219.50 o 
   9   3   9    20731.26    20292.20    253.43 o 
  10   3   9     3194.73     3169.75    189.59 o 
  11   3   9     4108.74     4088.88    229.19 o 
  12   3   9      986.19      705.04    181.57 o 
  13   3   9     6138.36     6033.19    416.35 o 
  14   3   9     2269.02     2262.39    225.70 o 
  15   3   9    14386.71    14243.15    336.13 o 
  16   3   9     2638.75     2790.47    249.19 o 
  17   3   9    13540.68    13302.42    359.00 o 
  18   3   9     1435.32     1622.02    264.62 o 
  19   3   9      967.40     1327.70    267.09 o 
  20   3   9      200.74      324.03    284.42 o 
  21   3   9     1421.50     1718.14    315.85 o 
  22   3   9      802.66      416.59    535.33 o 
  23   3   9     8081.52     7856.18    705.46 o 
   1   4   9     8163.97     8314.77    248.59 o 
   2   4   9      556.65      514.57    100.99 o 
   3   4   9    33942.34    33273.66    350.28 o 
   4   4   9      312.30      337.78     88.53 o 
   5   4   9    24957.61    23868.61    233.76 o 
   6   4   9      244.09      274.70    124.68 o 
   7   4   9     6368.78     6518.60    177.69 o 
   8   4   9       68.97      237.65    136.46 o 
   9   4   9     3098.31     2894.85    223.88 o 
  10   4   9      657.39      615.03    182.72 o 
  11   4   9    26277.86    25341.03    376.43 o 
  12   4   9       28.98       12.11    190.90 o 
  13   4   9    17391.20    16803.20    362.43 o 
  14   4   9       12.59      136.87    278.66 o 
  15   4   9     3523.36     3022.12    239.46 o 
  16   4   9       30.88       58.81    237.87 o 
  17   4   9     1900.27     2028.17    264.26 o 
  18   4   9      111.13      218.26    249.34 o 
  19   4   9    10782.70    11306.58    376.95 o 
  20   4   9       46.66       80.16    285.86 o 
  21   4   9     8596.66     9456.35    774.34 o 
  22   4   9       99.48      227.54    386.73 o 
   0   5   9     2635.58     2817.86    310.22 o 
   1   5   9    27578.21    27077.36    551.99 o 
   2   5   9     2439.49     2354.85    191.50 o 
   3   5   9     3566.50     3216.39    224.74 o 
   4   5   9      104.96       92.53    148.17 o 
   5   5   9     4470.43     4530.75    190.38 o 
   6   5   9     4049.33     3863.50    191.38 o 
   7   5   9    24079.93    23442.31    322.80 o 
   8   5   9     5584.98     5741.27    213.93 o 
   9   5   9    17419.03    17164.40    322.01 o 
  10   5   9     1911.44     1926.25    205.61 o 
  11   5   9     4746.22     4732.79    300.88 o 
  12   5   9      305.30      154.34    211.52 o 
  13   5   9     2436.14     2393.48    229.98 o 
  14   5   9     2723.35     2704.96    259.48 o 
  15   5   9    11285.67    11443.54    789.10 o 
  16   5   9     2196.98     2324.57    266.83 o 
  17   5   9    12336.55    11554.36    362.85 o 
  18   5   9      831.85      679.54    277.45 o 
  19   5   9     1839.80     1809.37    316.59 o 
  20   5   9       76.74      245.61    366.97 o 
  21   5   9     1159.23     1043.32    549.58 o 
   1   6   9     1385.94     1374.51    204.58 o 
   2   6   9     2085.97     1932.06    335.98 o 
   3   6   9     9631.57     9576.01    250.49 o 
   4   6   9    12699.97    12453.13    276.21 o 
   5   6   9    15198.96    15541.36    298.63 o 
   6   6   9     4566.74     4471.39    217.19 o 
   7   6   9     1242.37     1293.37    196.64 o 
   8   6   9      699.24      774.67    242.74 o 
   9   6   9     4230.73     4409.33    476.52 o 
  10   6   9     6350.97     6532.46    322.80 o 
  11   6   9     9421.91     9664.32    566.74 o 
  12   6   9     7111.25     7513.23    356.28 o 
  13   6   9     7216.67     7323.60    883.59 o 
  14   6   9     3851.84     4023.38    336.04 o 
  15   6   9     1414.09     1430.34    298.28 o 
  16   6   9      297.95      306.03    311.14 o 
  17   6   9      782.20      839.89    342.55 o 
  18   6   9     1730.15     1609.24    510.19 o 
  19   6   9     3911.23     3462.49    561.24 o 
   0   7   9    12090.22    13074.49    531.92 o 
   1   7   9     2168.02     2242.13    268.57 o 
   2   7   9     6741.92     7006.44    257.34 o 
   3   7   9      510.95      481.14    185.64 o 
   4   7   9      435.86      383.15    197.48 o 
   5   7   9      460.12      514.97    205.84 o 
   6   7   9     7179.16     6994.58    260.43 o 
   7   7   9     2432.84     2605.01    320.66 o 
   8   7   9    14996.19    14880.47    410.40 o 
   9   7   9     1380.54     1603.10    275.00 o 
  10   7   9     6841.88     6595.35    333.59 o 
  11   7   9      110.66      151.41    279.48 o 
  12   7   9       21.92      104.01    418.73 o 
  13   7   9      434.44      448.82    286.96 o 
  14   7   9     5841.77     5862.83    381.48 o 
  15   7   9     2087.62     2267.11    487.47 o 
  16   7   9     7229.74     7408.00    618.38 o 
  17   7   9     1711.28     1883.81    523.14 o 
   1   8   9      135.00       56.61    210.12 o 
   2   8   9     7748.79     7822.96    286.34 o 
   3   8   9       33.50      100.04    252.01 o 
   4   8   9    13737.44    13754.73    332.92 o 
   5   8   9      165.45       70.02    218.82 o 
   6   8   9     6028.40     6906.42    354.72 o 
   7   8   9       46.63       59.29    368.55 o 
   8   8   9     1212.17     1251.22    302.02 o 
   9   8   9      286.15      388.23    285.46 o 
  10   8   9     8445.36     8585.17    502.37 o 
  11   8   9      150.03      327.33    461.27 o 
  12   8   9     9088.30     9246.34    613.57 o 
  13   8   9      253.05      707.66    490.44 o 
  14   8   9     5818.09     5800.21    571.04 o 
   0   9   9    12572.69    13217.24    454.94 o 
   1   9   9     1216.24     1230.05    218.50 o 
   2   9   9     4939.92     5397.94    354.94 o 
   3   9   9       91.41      193.16    419.72 o 
   4   9   9       10.52      -19.19    431.40 o 
   5   9   9      102.62       49.48    402.18 o 
   6   9   9     3671.78     3978.20    527.31 o 
   7   9   9     1822.58     1861.68    479.71 o 
   8   9   9    10637.41    10351.89    607.45 o 
   0   0  10    33306.44    34092.89    472.81 o 
   2   0  10    27131.45    27741.92    551.98 o 
   4   0  10      724.86      814.94     62.26 o 
   6   0  10    23549.14    22842.53    235.83 o 
   8   0  10    51345.25    49684.15    602.52 o 
  10   0  10    13774.24    13895.88    581.40 o 
  12   0  10       26.64      126.89    247.79 o 
  14   0  10    21033.26    22324.98    811.36 o 
  16   0  10    13850.53    14178.77    716.03 o 
  18   0  10    10165.91    10485.83    749.18 o 
  20   0  10      250.76      281.07    522.23 o 
  22   0  10     7474.76     8412.21    749.67 o 
   1   1  10     2989.79     3148.06     92.44 o 
   2   1  10     9232.07     9155.59    120.13 o 
   3   1  10     9006.72     8732.81    117.00 o 
   4   1  10    35808.04    34927.92    422.42 o 
   5   1  10     4539.78     4584.38     73.39 o 
   6   1  10    13835.40    13697.80    151.92 o 
   7   1  10     1996.13     1911.79     71.17 o 
   8   1  10       35.49       79.64     69.21 o 
   9   1  10      219.78      187.77    107.54 o 
  10   1  10    21324.95    19897.04    533.46 o 
  11   1  10     3165.56     3073.73    188.91 o 
  12   1  10    28764.32    28139.77    398.48 o 
  13   1  10     5005.40     5391.92    267.94 o 
  14   1  10    14696.73    14765.60    334.55 o 
  15   1  10     2621.06     2505.65    238.45 o 
  16   1  10      338.63      384.87    239.43 o 
  17   1  10      384.11      369.37    368.63 o 
  18   1  10     3870.98     4001.23    500.00 o 
  19   1  10     2928.85     2898.00    425.29 o 
  20   1  10    11321.16    12061.33    658.75 o 
  21   1  10      987.16     1216.85    553.65 o 
  22   1  10     6442.16     8128.29    714.84 o 
   0   2  10    38961.38    39701.90    343.78 o 
   1   2  10    25029.14    25492.42    237.38 o 
   2   2  10    20406.14    20302.98    251.70 o 
   3   2  10     3995.83     3984.26     96.58 o 
   4   2  10      130.36      142.23     71.66 o 
   5   2  10     2698.11     2646.49    107.83 o 
   6   2  10     8711.17     8705.03    138.49 o 
   7   2  10    18267.99    17513.79    341.27 o 
   8   2  10    18015.38    17416.78    279.00 o 
   9   2  10    14815.31    14680.64    336.60 o 
  10   2  10     7108.65     6868.46    244.11 o 
  11   2  10     4239.71     4819.14    257.11 o 
  12   2  10      810.74      790.29    204.66 o 
  13   2  10     3958.74     3599.98    256.18 o 
  14   2  10     8580.58     8740.76    321.29 o 
  15   2  10     8679.71     9050.47    571.32 o 
  16   2  10     9552.49    10186.54    626.84 o 
  17   2  10     7069.90     7820.78    355.52 o 
  18   2  10     2350.48     2799.82    344.66 o 
  19   2  10     1079.62      941.75    287.34 o 
  20   2  10      435.01      479.33    505.83 o 
  21   2  10     1001.56     1261.11    469.82 o 
  22   2  10     2755.33     3026.95    604.24 o 
   1   3  10     6294.98     6264.26    103.40 o 
   2   3  10     4886.55     5009.52    107.56 o 
   3   3  10    18805.00    18861.15    195.27 o 
   4   3  10     9074.11     9434.16    189.46 o 
   5   3  10    19321.50    18854.54    356.27 o 
   6   3  10     1752.06     1512.56    174.39 o 
   7   3  10     3207.07     3067.45    142.43 o 
   8   3  10       55.67       22.33    121.34 o 
   9   3  10     2892.68     2814.11    177.29 o 
  10   3  10     7828.84     7245.99    231.71 o 
  11   3  10    21615.83    20038.80    637.72 o 
  12   3  10     2871.58     2939.15    314.88 o 
  13   3  10    15723.96    14960.67    477.29 o 
  14   3  10     1730.02     1870.96    230.91 o 
  15   3  10     3578.98     3405.15    249.39 o 
  16   3  10       43.75      132.98    271.07 o 
  17   3  10     1904.50     1967.07    285.24 o 
  18   3  10     1364.08     1400.27    259.67 o 
  19   3  10     9099.78     9002.20    349.59 o 
  20   3  10     2846.76     3708.03    395.81 o 
  21   3  10     6991.44     7237.62    443.28 o 
   0   4  10        3.81      -40.73    241.29 o 
   1   4  10    32945.10    31816.96    412.83 o 
   2   4  10      747.47      710.81     94.98 o 
   3   4  10     3165.24     2956.42    115.83 o 
   4   4  10      334.71      282.66     82.42 o 
   5   4  10     1813.48     1684.99     76.48 o 
   6   4  10      450.13      582.66    149.32 o 
   7   4  10    33507.66    32416.63    415.29 o 
   8   4  10      189.19      138.18    142.30 o 
   9   4  10    30092.73    28938.26    318.86 o 
  10   4  10      455.04      361.65    195.25 o 
  11   4  10      885.21      830.55    208.45 o 
  12   4  10      314.45      359.07    203.42 o 
  13   4  10     6081.19     5678.00    262.22 o 
  14   4  10       51.18       73.21    211.31 o 
  15   4  10    13328.12    13255.52    745.00 o 
  16   4  10       29.23      135.94    422.24 o 
  17   4  10    10948.20    10960.21    357.94 o 
  18   4  10      280.62      369.76    268.60 o 
  19   4  10     1307.29     1634.63    299.29 o 
  20   4  10      188.11      297.52    356.65 o 
  21   4  10     2444.16     2744.82    432.10 o 
   1   5  10     2621.26     2767.68    213.94 o 
   2   5  10     2197.60     2208.63    216.49 o 
   3   5  10    27672.18    26323.42    413.97 o 
   4   5  10     2578.17     2474.91    184.88 o 
   5   5  10    21077.67    20593.85    319.05 o 
   6   5  10      759.00      676.72    173.91 o 
   7   5  10     3932.98     3910.18    211.32 o 
   8   5  10      520.17      351.07    170.25 o 
   9   5  10     6661.90     6535.66    217.35 o 
  10   5  10       38.46      157.62    193.01 o 
  11   5  10    20551.22    20236.81    366.79 o 
  12   5  10     1972.45     2011.15    228.01 o 
  13   5  10    14270.55    14245.19    355.84 o 
  14   5  10      633.05      503.51    235.61 o 
  15   5  10     1231.28     1353.40    254.33 o 
  16   5  10      208.55      162.05    245.55 o 
  17   5  10     2419.75     2361.95    296.33 o 
  18   5  10     1255.74     1243.24    290.72 o 
  19   5  10     7692.40     7148.98    555.82 o 
  20   5  10      566.65      396.30    581.77 o 
   0   6  10    10240.45    10426.50    469.65 o 
   1   6  10    10232.56    10235.45    318.33 o 
   2   6  10     6062.54     6114.31    280.15 o 
   3   6  10     5195.50     5231.03    227.31 o 
   4   6  10      388.87      350.50    184.01 o 
   5   6  10     1490.27     1572.88    184.60 o 
   6   6  10     6286.42     5443.83    232.78 o 
   7   6  10    11197.61    10980.15    320.07 o 
   8   6  10     9896.39     9323.53    272.11 o 
   9   6  10     6941.73     6827.38    326.94 o 
  10   6  10     3494.99     3412.20    289.08 o 
  11   6  10     2658.43     2406.56    292.11 o 
  12   6  10       20.36       35.11    347.12 o 
  13   6  10     1961.57     1806.61    302.42 o 
  14   6  10     5237.38     5522.83    365.81 o 
  15   6  10     6045.83     5865.28    383.39 o 
  16   6  10     5973.81     6015.23    387.61 o 
  17   6  10     4840.35     4872.24    391.47 o 
  18   6  10     1274.66     1425.04    521.01 o 
   1   7  10      317.94      424.04    259.19 o 
   2   7  10     7884.50     8105.39    275.68 o 
   3   7  10     3111.06     2995.55    226.39 o 
   4   7  10    20248.63    20015.78    362.67 o 
   5   7  10     3263.29     3507.97    245.22 o 
   6   7  10     9652.16     9243.58    296.78 o 
   7   7  10      180.57      316.87    205.74 o 
   8   7  10      445.05      149.17    258.52 o 
   9   7  10     1404.31     1316.73    290.05 o 
  10   7  10     8280.75     8315.43    389.71 o 
  11   7  10     3048.71     2900.83    327.04 o 
  12   7  10    10639.64    11239.81    494.20 o 
  13   7  10     2496.76     2664.69    356.96 o 
  14   7  10     4059.84     4269.43    373.96 o 
  15   7  10      699.75      556.13    514.59 o 
  16   7  10      128.61       43.94    494.77 o 
   0   8  10    15266.16    14507.30    581.89 o 
   1   8  10       97.78      102.81    220.89 o 
   2   8  10     7523.20     7516.09    293.59 o 
   3   8  10       20.37       93.00    231.59 o 
   4   8  10        1.08       55.81    213.23 o 
   5   8  10      117.95      212.76    238.37 o 
   6   8  10     7925.74     8173.08    371.37 o 
   7   8  10      211.23      230.18    315.01 o 
   8   8  10    15738.37    16931.10    473.58 o 
   9   8  10       75.95      162.64    308.68 o 
  10   8  10     7170.37     6735.68    549.96 o 
  11   8  10       70.09      -55.89    457.58 o 
  12   8  10      168.62      110.46    459.65 o 
   2   0  11    18134.78    17744.90    266.02 o 
   4   0  11    39487.89    39074.39    729.96 o 
   6   0  11    16490.25    16171.70    185.51 o 
   8   0  11      454.09      439.52    115.82 o 
  10   0  11    12717.80    12850.09    280.68 o 
  12   0  11    18451.14    18879.22    363.99 o 
  14   0  11    10039.52     9843.96    640.43 o 
  16   0  11     1392.77     1350.60    502.67 o 
  18   0  11    10504.82    11237.57    770.55 o 
  20   0  11    13717.98    15140.90    791.69 o 
   0   1  11    26337.63    26428.09    434.46 o 
   1   1  11     3172.21     3110.19    101.09 o 
   2   1  11    18873.33    18721.72    168.69 o 
   3   1  11     1212.02     1240.87     58.09 o 
   4   1  11      417.12      457.52     51.16 o 
   5   1  11     1084.39     1059.22     56.40 o 
   6   1  11    16755.58    16342.00    171.79 o 
   7   1  11     3961.62     3902.79     82.83 o 
   8   1  11    30006.87    28713.67    305.53 o 
   9   1  11     4335.96     4252.75    160.27 o 
  10   1  11     9185.55     9049.62    184.00 o 
  11   1  11      764.71      756.17    174.35 o 
  12   1  11      617.52      769.53    179.53 o 
  13   1  11     1179.15     1097.22    212.68 o 
  14   1  11    12360.01    12738.38    319.17 o 
  15   1  11      814.41      875.37    233.16 o 
  16   1  11    12109.74    12546.65    368.78 o 
  17   1  11     2927.31     3565.28    518.92 o 
  18   1  11     5456.69     5756.57    439.41 o 
  19   1  11      641.77      718.85    406.90 o 
  20   1  11       12.30      152.53    431.65 o 
  21   1  11      270.59      779.11    435.23 o 
   1   2  11     2425.56     2400.74     66.84 o 
   2   2  11     9720.80     9822.42    129.35 o 
   3   2  11    17730.03    17499.01    232.48 o 
   4   2  11    24998.87    24489.83    282.18 o 
   5   2  11    11319.08    11084.66    131.66 o 
   6   2  11     8299.21     8136.23    201.99 o 
   7   2  11     4003.51     3928.12     90.99 o 
   8   2  11       58.71      102.29    127.49 o 
   9   2  11     1533.09     1439.02    139.66 o 
  10   2  11     7428.95     7143.63    192.25 o 
  11   2  11    11907.79    11562.64    286.19 o 
  12   2  11    12220.99    11861.04    756.71 o 
  13   2  11     8885.90     8976.29    283.40 o 
  14   2  11     3782.18     3640.62    247.20 o 
  15   2  11     1527.03     1568.44    236.30 o 
  16   2  11      171.13      253.12    229.67 o 
  17   2  11     1889.05     2074.76    293.93 o 
  18   2  11     4342.56     4276.66    502.36 o 
  19   2  11     6226.69     6426.50    357.74 o 
  20   2  11     7270.74     7779.63    539.90 o 
  21   2  11     4891.81     5118.81    617.70 o 
   0   3  11     9936.22     9923.64    314.19 o 
   1   3  11    26356.25    26359.37    348.17 o 
   2   3  11     4574.14     4502.10    131.73 o 
   3   3  11     4259.90     4171.62    107.00 o 
   4   3  11      161.03      171.80     77.11 o 
   5   3  11     1941.41     2037.95     84.64 o 
   6   3  11     2781.63     2667.66    177.43 o 
   7   3  11    26253.47    25696.51    326.22 o 
   8   3  11    11389.45    10860.20    213.34 o 
   9   3  11    21996.61    20564.12    411.69 o 
  10   3  11     2805.24     2696.42    165.50 o 
  11   3  11     3632.89     3356.84    223.46 o 
  12   3  11      194.34      280.71    202.48 o 
  13   3  11     3320.11     3265.29    237.28 o 
  14   3  11     1417.99     1241.27    215.08 o 
  15   3  11    16139.06    15377.52    620.55 o 
  16   3  11     3136.17     3215.37    288.47 o 
  17   3  11    13820.48    13798.21    404.32 o 
  18   3  11     2445.21     2233.55    271.53 o 
  19   3  11      686.18     1574.31    302.32 o 
  20   3  11      610.52      968.45    382.87 o 
  21   3  11     3041.62     3336.22    598.42 o 
   1   4  11     6608.43     6204.01    210.49 o 
   2   4  11     1129.14     1174.31    143.47 o 
   3   4  11    21360.10    21229.16    497.82 o 
   4   4  11       13.67      165.22     98.04 o 
   5   4  11    27496.08    26156.99    290.92 o 
   6   4  11      368.90      423.10    135.52 o 
   7   4  11     6074.15     6479.63    195.24 o 
   8   4  11       95.25       79.39    144.62 o 
   9   4  11     3567.36     3152.30    176.81 o 
  10   4  11      915.58      752.10    163.64 o 
  11   4  11    18784.96    18452.90    349.85 o 
  12   4  11      827.19      730.01    216.94 o 
  13   4  11    12816.90    12615.01    423.92 o 
  14   4  11       25.10       78.83    222.73 o 
  15   4  11     1721.41     1741.80    266.74 o 
  16   4  11       64.40       89.72    281.57 o 
  17   4  11     2741.03     2950.09    289.78 o 
  18   4  11      473.20      399.97    287.51 o 
  19   4  11    14149.14    14629.45    714.23 o 
  20   4  11       23.44      434.51    510.54 o 
  21   4  11     7335.16     7630.07    622.25 o 
   0   5  11     2057.65     2137.16    343.64 o 
   1   5  11    18811.07    18726.55    936.20 o 
   2   5  11     1778.94     1542.53    196.83 o 
   3   5  11     2962.23     3198.32    251.18 o 
   4   5  11     1128.66     1057.76    179.26 o 
   5   5  11     2880.79     2945.74    203.43 o 
   6   5  11     1857.62     1823.22    191.65 o 
   7   5  11    18624.87    17714.29    315.13 o 
   8   5  11     4347.66     4253.64    193.92 o 
   9   5  11    12801.98    12759.98    291.63 o 
  10   5  11     1070.70     1082.76    212.93 o 
  11   5  11     2897.21     2962.09    246.55 o 
  12   5  11      636.34      619.34    232.34 o 
  13   5  11     3932.35     3730.47    269.87 o 
  14   5  11      864.70      811.55    238.87 o 
  15   5  11    10348.69    10505.33    494.22 o 
  16   5  11     1396.76     1132.97    284.87 o 
  17   5  11     8361.50     7826.38    369.86 o 
  18   5  11     1353.51     1371.84    358.32 o 
  19   5  11      432.44      144.81    488.51 o 
   1   6  11      843.75      726.92    221.30 o 
   2   6  11     4600.13     4341.61    286.29 o 
   3   6  11     6616.28     6972.14    254.51 o 
   4   6  11    11232.54    11168.60    290.91 o 
   5   6  11    12092.09    11926.16    295.25 o 
   6   6  11     3613.97     3420.49    233.53 o 
   7   6  11     1644.43     1633.18    199.47 o 
   8   6  11      562.01      461.11    211.85 o 
   9   6  11     1075.28      952.18    257.54 o 
  10   6  11     3717.37     3607.39    306.35 o 
  11   6  11     9563.12     9491.29    383.28 o 
  12   6  11     7520.90     7569.94    381.61 o 
  13   6  11     5258.24     5501.74    374.14 o 
  14   6  11     2875.48     3082.74    357.51 o 
  15   6  11      188.84      298.61    311.08 o 
  16   6  11      112.75      203.17    328.76 o 
   0   7  11    17460.13    17047.31    615.70 o 
   1   7  11     2495.14     2478.64    295.58 o 
   2   7  11     8063.00     8602.05    290.85 o 
   3   7  11      349.27      272.21    204.66 o 
   4   7  11      155.49      250.37    238.16 o 
   5   7  11      680.06      822.18    231.70 o 
   6   7  11     7548.22     7214.46    286.42 o 
   7   7  11     2965.19     3163.30    240.38 o 
   8   7  11    10783.67    11389.06    410.91 o 
   9   7  11     2077.46     2286.77    337.73 o 
  10   7  11     3327.71     3455.69    325.40 o 
  11   7  11      838.56      901.40    301.45 o 
  12   7  11       48.59      -33.37    434.86 o 
  13   7  11      706.33      589.84    318.68 o 
  14   7  11     6270.40     5519.00    611.90 o 
   1   8  11      175.99      209.54    235.26 o 
   2   8  11     7520.71     7675.04    301.56 o 
   3   8  11      431.90      417.53    235.77 o 
   4   8  11    13370.20    13881.76    358.64 o 
   5   8  11      522.75      443.47    245.21 o 
   6   8  11     6000.17     5898.82    297.14 o 
   8   8  11      113.35      482.02    475.96 o 
   9   8  11       13.46       10.90    497.23 o 
   0   0  12    24696.11    24497.91    457.58 o 
   2   0  12    15887.37    16016.19    269.16 o 
   4   0  12      441.05      392.01     71.70 o 
   6   0  12    17287.23    16800.03    198.52 o 
   8   0  12    33212.44    32382.42    523.99 o 
  10   0  12     7564.62     8289.25    312.66 o 
  12   0  12     1275.28     1282.76    222.60 o 
  14   0  12    11854.26    12740.59    630.70 o 
  16   0  12    23072.90    24122.37    849.33 o 
  18   0  12    11618.72    13039.26    745.82 o 
  20   0  12      166.90      391.53    541.84 o 
   1   1  12     1931.48     1897.57     95.65 o 
   2   1  12    14127.81    14367.82    159.17 o 
   3   1  12     7924.16     7841.51    276.81 o 
   4   1  12    31891.37    30477.99    284.63 o 
   5   1  12     3730.61     3739.03     78.10 o 
   6   1  12    10185.06     9182.13    265.45 o 
   7   1  12      914.38      805.95     64.87 o 
   8   1  12      137.15      154.80     82.40 o 
   9   1  12      915.37      999.67     88.94 o 
  10   1  12    12084.17    11565.44    199.05 o 
  11   1  12     5638.66     5762.38    221.22 o 
  12   1  12    15415.70    15411.89    336.21 o 
  13   1  12     2036.78     2382.18    225.68 o 
  14   1  12     8484.98     8724.40    271.77 o 
  15   1  12      246.34      545.35    221.07 o 
  16   1  12      283.10      515.77    330.75 o 
  17   1  12      900.91     1000.99    340.64 o 
  18   1  12     5371.05     5846.37    416.18 o 
  19   1  12     2262.66     2408.71    424.45 o 
  20   1  12    12983.21    13170.28    551.10 o 
   0   2  12    12227.67    11932.70    214.19 o 
   1   2  12    18004.84    16989.20    200.68 o 
   2   2  12    11717.69    11403.09    174.44 o 
   3   2  12      694.87      649.80     87.63 o 
   4   2  12     1743.87     1777.98     93.66 o 
   5   2  12     1277.12     1265.57     87.33 o 
   6   2  12     9289.75     9390.33    129.88 o 
   7   2  12    11081.56    10635.30    147.91 o 
   8   2  12    14462.98    14440.04    367.35 o 
   9   2  12    13165.41    12833.39    221.28 o 
  10   2  12     3559.49     3719.38    172.64 o 
  11   2  12     2845.05     2850.90    212.09 o 
  12   2  12       52.17       -8.84    190.57 o 
  13   2  12     2841.13     2537.69    223.36 o 
  14   2  12     7860.73     7749.78    292.30 o 
  15   2  12     8801.52     8987.30    306.38 o 
  16   2  12     7005.05     7453.22    349.08 o 
  17   2  12    10417.61    10296.87    351.43 o 
  18   2  12     4552.58     4592.94    435.82 o 
  19   2  12      457.33      459.33    396.83 o 
  20   2  12       41.27       53.66    493.33 o 
   1   3  12      775.38      921.25    103.94 o 
   2   3  12     2579.01     2563.84    117.15 o 
   3   3  12    14999.20    15008.83    389.40 o 
   4   3  12     3577.10     3591.27    150.85 o 
   5   3  12    18378.21    17944.47    277.92 o 
   6   3  12     2787.84     2758.22    147.42 o 
   7   3  12     5745.23     5698.82    170.68 o 
   8   3  12      411.69      325.83    133.71 o 
   9   3  12     4759.66     4327.88    202.53 o 
  10   3  12     1827.56     1759.92    154.81 o 
  11   3  12    12049.45    11606.77    501.89 o 
  12   3  12     2419.38     2538.44    229.48 o 
  13   3  12    13713.32    12540.94    498.24 o 
  14   3  12     1885.76     1747.87    210.28 o 
  15   3  12     2549.99     2542.89    255.30 o 
  16   3  12       17.84       85.91    231.62 o 
  17   3  12     1450.91     1265.33    244.97 o 
  18   3  12     1147.78     1480.67    364.56 o 
  19   3  12    10769.10    11289.04    455.97 o 
   0   4  12      863.49      719.86    190.28 o 
   1   4  12    14845.60    14386.22    449.16 o 
   2   4  12      202.68       60.58    125.70 o 
   3   4  12     4361.53     4265.34    219.48 o 
   4   4  12       28.03       43.60    135.70 o 
   5   4  12     4282.33     4095.97    173.04 o 
   6   4  12     1081.98      948.19    147.97 o 
   7   4  12    25571.06    24640.85    304.25 o 
   8   4  12      384.87      342.77    154.16 o 
   9   4  12    14766.22    14385.65    272.00 o 
  10   4  12      988.69      937.57    169.13 o 
  11   4  12     2181.12     2150.58    231.19 o 
  12   4  12      174.35      230.31    217.39 o 
  13   4  12     3545.08     3786.19    329.98 o 
  14   4  12       33.25       59.00    227.94 o 
  15   4  12    11083.35    10525.53    566.59 o 
  16   4  12      146.78       75.69    261.71 o 
  17   4  12    13939.73    13516.87    509.36 o 
  18   4  12      221.67      148.49    343.23 o 
  19   4  12     1565.81     1818.50    501.28 o 
  20   4  12      112.87      212.04    472.09 o 
   1   5  12     4422.80     4266.91    213.86 o 
   2   5  12      647.47      709.43    228.80 o 
   3   5  12    14140.67    14040.75    351.49 o 
   4   5  12     1125.32     1191.86    188.49 o 
   5   5  12    13538.30    13883.27    296.24 o 
   6   5  12      651.12      727.80    192.03 o 
   7   5  12      850.24      696.49    187.26 o 
   8   5  12      575.65      476.95    167.35 o 
   9   5  12     1606.10     1692.98    181.02 o 
  10   5  12      618.72      563.14    223.59 o 
  11   5  12    11927.90    11921.59    527.69 o 
  12   5  12     1481.91     1409.13    247.14 o 
  13   5  12    12352.91    11577.75    345.68 o 
  14   5  12      319.85      384.16    262.78 o 
  15   5  12     1504.10     1695.62    294.36 o 
  16   5  12      150.06      114.05    328.15 o 
  17   5  12     2208.63     2068.84    364.15 o 
  18   5  12      822.45      663.20    489.57 o 
   0   6  12     8333.65     8250.34    453.98 o 
   1   6  12     7988.68     7846.14    319.37 o 
   2   6  12     3937.10     4286.97    289.35 o 
   3   6  12      238.69      152.06    183.77 o 
   4   6  12      205.19      271.34    197.00 o 
   5   6  12     1452.16     1552.04    210.11 o 
   6   6  12     4579.33     4619.53    256.57 o 
   7   6  12     5582.80     5512.38    248.72 o 
   8   6  12     4523.86     4562.25    261.72 o 
   9   6  12     8304.44     8427.80    291.66 o 
  10   6  12     4272.20     4111.18    328.86 o 
  11   6  12     1744.78     1451.19    311.60 o 
  12   6  12       29.17       51.98    314.14 o 
  13   6  12     1183.36     1430.23    334.02 o 
  14   6  12     3111.46     3032.33    346.58 o 
  15   6  12     6794.90     6805.89    404.45 o 
  16   6  12     5122.18     4898.95    560.20 o 
   1   7  12      629.51      590.12    249.49 o 
   2   7  12     7070.16     7213.72    276.04 o 
   3   7  12     3454.57     3178.42    240.89 o 
   4   7  12    11702.94    12044.10    336.93 o 
   5   7  12     2582.41     2437.49    252.44 o 
   6   7  12     5013.28     5152.36    275.71 o 
   7   7  12      872.87      649.51    223.67 o 
   8   7  12       98.59      211.26    249.87 o 
   9   7  12       29.90      -17.31    406.60 o 
  10   7  12     5497.15     5102.81    357.68 o 
  11   7  12     1758.63     1824.89    336.11 o 
  12   7  12    10458.18    10037.47    617.02 o 
   0   8  12    11656.26    12477.94    637.02 o 
   1   8  12       83.36      152.39    303.19 o 
   2   8  12     6114.71     6208.50    290.50 o 
   3   8  12      104.12       99.56    242.73 o 
   4   8  12       26.93       44.89    415.71 o 
   5   8  12      123.13      122.55    320.38 o 
   2   0  13    19030.62    18607.26    304.12 o 
   4   0  13    37755.34    37404.47    600.13 o 
   6   0  13    11817.36    11766.43    184.85 o 
   8   0  13      653.55      652.06    111.27 o 
  10   0  13     8560.73     8107.18    451.63 o 
  12   0  13    23596.76    22808.97    703.03 o 
  14   0  13    12159.89    13001.70    595.60 o 
  16   0  13      292.76      604.52    530.13 o 
  18   0  13     8856.43    10410.35    721.39 o 
   0   1  13    41134.64    40478.09    688.69 o 
   1   1  13     4485.38     4414.37    113.25 o 
   2   1  13    17648.82    17836.71    181.69 o 
   3   1  13      326.65      342.19     59.94 o 
   4   1  13     1829.26     1821.78     68.35 o 
   5   1  13      550.99      555.55     61.25 o 
   6   1  13    13042.61    12744.40    187.09 o 
   7   1  13     4677.32     4555.88    118.17 o 
   8   1  13    20216.19    19558.68    242.60 o 
   9   1  13     3605.66     3367.73    161.19 o 
  10   1  13    10055.73     9827.52    192.16 o 
  11   1  13       10.96      153.88    200.69 o 
  12   1  13      170.88      199.61    181.46 o 
  13   1  13      860.60     1153.65    316.83 o 
  14   1  13    10003.44    10114.48    428.73 o 
  15   1  13     1986.08     2506.52    605.27 o 
  16   1  13    16335.42    16716.87    518.68 o 
  17   1  13      828.73     1272.67    344.70 o 
  18   1  13     4857.47     5997.63    480.19 o 
  19   1  13      164.31      351.53    392.40 o 
   1   2  13     5919.76     5877.06    121.25 o 
   2   2  13     8350.92     8291.03    138.78 o 
   3   2  13     9321.83     9456.17    158.78 o 
   4   2  13    13273.52    13080.93    241.95 o 
   5   2  13    11519.73    11184.68    210.77 o 
   6   2  13     8219.51     7806.88    130.06 o 
   7   2  13     1583.63     1651.37    129.71 o 
   8   2  13      114.89      152.32    125.26 o 
   9   2  13     1551.28     1542.78    152.82 o 
  10   2  13     5439.78     5395.62    185.75 o 
  11   2  13    12088.50    11521.06    295.43 o 
  12   2  13     9617.43     9446.61    285.83 o 
  13   2  13     7996.24     8027.33    288.78 o 
  14   2  13     4315.29     4527.16    266.33 o 
  15   2  13      523.98      553.83    262.74 o 
  16   2  13       22.78      -32.18    421.21 o 
  17   2  13      547.63      466.20    391.39 o 
  18   2  13     2605.41     2812.93    507.74 o 
   0   3  13     1399.23     1663.38    185.91 o 
   1   3  13    28888.29    28273.11    585.11 o 
   2   3  13     4752.73     4614.81    136.28 o 
   3   3  13     4415.78     4400.82    173.35 o 
   4   3  13      392.94      322.60     91.63 o 
   5   3  13     6136.98     5813.69    168.58 o 
   6   3  13     1251.55     1468.18    141.64 o 
   7   3  13    19819.66    19220.70    252.01 o 
   8   3  13     6057.25     5778.98    183.77 o 
   9   3  13    17705.73    16830.34    309.92 o 
  10   3  13     1067.68     1206.20    151.85 o 
  11   3  13     3226.02     2945.52    206.81 o 
  12   3  13       83.97       -0.51    185.57 o 
  13   3  13     3035.02     3081.91    233.25 o 
  14   3  13     1589.69     1575.79    248.10 o 
  15   3  13    13305.13    12935.08    350.36 o 
  16   3  13     2105.48     2109.56    251.69 o 
  17   3  13    11680.92    12412.04    933.03 o 
  18   3  13     2315.30     2160.34    602.50 o 
   1   4  13     3911.81     3821.84    163.78 o 
   2   4  13      103.52      162.85    125.32 o 
   3   4  13    23018.33    22534.39    405.77 o 
   4   4  13      547.62      554.71    138.13 o 
   5   4  13    19601.60    19566.45    298.30 o 
   6   4  13       87.26      157.53    147.66 o 
   7   4  13     2306.76     2540.78    170.47 o 
   8   4  13      100.78      101.23    155.26 o 
   9   4  13     2367.61     2154.43    175.93 o 
  10   4  13      130.06       52.80    171.86 o 
  11   4  13    11407.19    11635.13    407.53 o 
  12   4  13      182.67      197.63    229.82 o 
  13   4  13    14589.52    14385.70    367.24 o 
  14   4  13      253.07      323.75    248.66 o 
  15   4  13     3022.00     2752.24    274.52 o 
  16   4  13       15.53      206.83    386.86 o 
  17   4  13     1698.47     1576.91    342.89 o 
  18   4  13       94.96      313.97    450.78 o 
   0   5  13     5158.66     4727.17    380.52 o 
   1   5  13    16567.35    15924.53    410.91 o 
   2   5  13     1543.51     1464.41    212.30 o 
   3   5  13     2823.57     2824.93    229.02 o 
   4   5  13       87.31      135.86    180.93 o 
   5   5  13     2113.51     2325.31    215.97 o 
   6   5  13     2718.86     2474.77    218.55 o 
   7   5  13     9954.34     9694.88    275.85 o 
   8   5  13     1721.54     2006.72    196.38 o 
   9   5  13     8683.58     8924.82    251.30 o 
  10   5  13     1420.10     1478.70    193.95 o 
  11   5  13     2363.82     2631.81    262.87 o 
  12   5  13        8.92      162.06    330.20 o 
  13   5  13     1121.40     1039.57    264.48 o 
  14   5  13     1471.26     1618.63    280.08 o 
  15   5  13     9385.41     9273.50    573.19 o 
  16   5  13     1445.59     1383.31    451.65 o 
  17   5  13     8671.64     7615.25    582.71 o 
  18   5  13      502.83      631.74    475.78 o 
   1   6  13     2281.19     2246.64    275.55 o 
   2   6  13     4752.00     4530.91    310.10 o 
   3   6  13    10227.31    10380.40    299.16 o 
   4   6  13     7307.37     7215.86    266.75 o 
   5   6  13     5535.60     5221.28    254.80 o 
   6   6  13     2888.56     2739.74    239.95 o 
   7   6  13     1560.95     1627.10    224.04 o 
   8   6  13      324.13      488.95    221.09 o 
   9   6  13     2159.51     2085.79    250.40 o 
  10   6  13     3235.54     3535.50    329.02 o 
  11   6  13     5320.01     5356.96    360.37 o 
  12   6  13     6072.90     5969.66    381.28 o 
  13   6  13     6195.44     5850.07    387.06 o 
  14   6  13     3682.85     3798.77    482.39 o 
  15   6  13      518.06      674.40    458.05 o 
   0   7  13     9788.71    10127.91    571.84 o 
   1   7  13     1740.27     1844.92    317.87 o 
   2   7  13     6861.24     6832.73    306.20 o 
   3   7  13      703.46      595.92    236.24 o 
   4   7  13      244.06      155.59    235.26 o 
   5   7  13      170.50      364.01    246.86 o 
   6   7  13     3483.77     3615.32    257.82 o 
   7   7  13     3891.23     3983.27    281.92 o 
   8   7  13     9229.21     9340.18    340.78 o 
   9   7  13     2389.37     2356.28    329.95 o 
  10   7  13     4522.17     4183.00    487.42 o 
   0   0  14    21414.32    21966.22    493.19 o 
   2   0  14    37052.66    38362.02    434.73 o 
   4   0  14      479.08      566.82     87.31 o 
   6   0  14    14156.89    13591.20    194.99 o 
   8   0  14    35866.43    34212.55    398.85 o 
  10   0  14    11457.40    11284.42    538.37 o 
  12   0  14      176.18      381.18    351.60 o 
  14   0  14    11164.06    11319.92    605.83 o 
  16   0  14    15824.81    16824.25    747.91 o 
  18   0  14     7390.63     8102.60    704.08 o 
   1   1  14     1554.57     1581.09    110.89 o 
   2   1  14    18344.70    18610.62    285.98 o 
   3   1  14     5515.29     5708.03    174.79 o 
   4   1  14    25209.19    24920.98    442.34 o 
   5   1  14     4698.70     4661.60    142.06 o 
   6   1  14    12951.55    12816.17    165.40 o 
   7   1  14      227.45      198.34     93.45 o 
   8   1  14       74.99      119.82    118.05 o 
   9   1  14     2049.59     2005.33    138.14 o 
  10   1  14     8527.32     8405.27    266.43 o 
  11   1  14     1498.99     1621.33    296.23 o 
  12   1  14    20324.91    20287.77    495.27 o 
  13   1  14     2995.92     2994.22    343.72 o 
  14   1  14     8409.39     8245.50    436.42 o 
  15   1  14       45.94      187.62    333.95 o 
  16   1  14      338.91      404.59    357.39 o 
  17   1  14      930.88     1327.17    415.13 o 
  18   1  14     7600.51     7388.47    588.47 o 
   0   2  14    18732.71    19427.29    267.56 o 
   1   2  14    18477.70    18101.00    252.79 o 
   2   2  14     5450.53     5498.97    124.47 o 
   3   2  14     2178.27     2345.56    118.66 o 
   4   2  14      200.63      175.49     92.68 o 
   5   2  14     3433.92     3213.84    114.20 o 
   6   2  14     5097.11     5234.42    159.77 o 
   7   2  14     8729.08     8854.16    263.49 o 
   8   2  14    14180.90    13826.09    219.65 o 
   9   2  14     8482.60     8280.63    195.78 o 
  10   2  14     5489.56     5308.58    184.24 o 
  11   2  14     1015.95     1105.61    153.07 o 
  12   2  14       11.77       41.86    195.11 o 
  13   2  14     2043.27     1909.78    379.07 o 
  14   2  14     5547.60     5506.15    412.82 o 
  15   2  14     6374.70     6819.75    479.01 o 
  16   2  14     7982.43     8365.60    603.46 o 
  17   2  14     5758.46     6333.22    499.65 o 
   1   3  14     4526.72     4616.46    171.07 o 
   2   3  14     1830.16     1695.71    124.88 o 
   3   3  14    20953.31    19667.63    312.16 o 
   4   3  14     3437.82     3427.32    151.14 o 
   5   3  14    18067.33    17566.67    237.10 o 
   6   3  14      852.90      907.40    142.72 o 
   7   3  14     2245.76     2237.33    158.30 o 
   8   3  14       78.04       16.40    139.07 o 
   9   3  14     1957.32     2002.78    163.79 o 
  10   3  14     1480.54     1355.09    161.66 o 
  11   3  14    11233.16    10769.60    232.62 o 
  12   3  14     2047.99     2010.05    224.17 o 
  13   3  14    10430.90    10420.14    457.90 o 
  14   3  14     1809.73     1794.79    228.76 o 
  15   3  14     1750.78     1845.35    314.61 o 
  16   3  14       37.53      281.43    334.95 o 
   0   4  14      148.89      181.35    180.72 o 
   1   4  14    22109.15    22172.93    337.28 o 
   2   4  14      153.62      186.87    171.76 o 
   3   4  14     2970.35     3034.44    206.63 o 
   4   4  14      302.36      304.43    141.52 o 
   5   4  14     4341.77     4181.41    173.31 o 
   6   4  14       72.33       17.76    144.40 o 
   7   4  14    19355.30    19041.83    389.30 o 
   8   4  14       51.60      153.22    161.56 o 
   9   4  14    16412.45    15875.66    271.88 o 
  10   4  14       40.09      100.90    230.78 o 
  11   4  14     2216.18     2235.59    228.68 o 
  12   4  14      111.03      101.05    235.36 o 
  13   4  14     2121.65     2132.30    240.96 o 
  14   4  14       22.64      167.50    309.40 o 
  15   4  14     8310.70     8115.06    352.26 o 
  16   4  14      103.63      -75.29    414.21 o 
   1   5  14     2653.41     2673.17    270.89 o 
   2   5  14     1072.41      853.71    217.05 o 
   3   5  14    16193.11    15837.75    289.53 o 
   4   5  14     1236.36     1256.44    191.82 o 
   5   5  14    13999.83    13839.91    316.30 o 
   6   5  14      884.34      746.88    183.84 o 
   7   5  14     2247.19     2241.79    273.84 o 
   8   5  14        6.86       54.38    197.91 o 
   9   5  14     3570.14     3500.00    222.82 o 
  10   5  14      259.37      220.93    198.61 o 
  11   5  14    10083.00    10002.58    464.73 o 
  12   5  14     2505.92     2648.75    280.11 o 
  13   5  14    11899.40    12174.44    418.77 o 
  14   5  14      647.86      483.58    422.89 o 
  15   5  14      733.27      632.19    447.68 o 
  17   5  14     1322.12     1037.82    462.14 o 
   0   6  14     8177.12     8262.38    530.73 o 
   1   6  14    10228.62    10504.91    394.47 o 
   2   6  14     3832.98     3665.96    316.70 o 
   3   6  14     1076.88     1153.06    226.70 o 
   4   6  14      308.06      253.63    220.13 o 
   5   6  14     1496.99     1592.50    231.51 o 
   6   6  14     2233.54     2374.94    247.88 o 
   7   6  14     7375.54     7715.78    356.34 o 
   8   6  14     6964.38     7058.66    294.08 o 
   9   6  14     5444.76     5732.19    289.05 o 
  10   6  14     4187.77     3760.74    350.87 o 
  11   6  14     1957.19     2021.75    447.36 o 
  12   6  14      124.38       47.16    433.35 o 
  13   6  14     1164.45      947.86    463.84 o 
  14   6  14     1681.19     1441.84    468.87 o 
   1   7  14      480.21      364.70    276.12 o 
   2   7  14     5409.26     5477.69    286.28 o 
   3   7  14     2136.21     2420.01    265.58 o 
   4   7  14    11062.47    11620.96    338.21 o 
   5   7  14     4851.88     4718.91    299.33 o 
   6   7  14     6286.29     6304.82    381.66 o 
   7   7  14      442.84      517.44    414.04 o 
   8   7  14       15.36       49.59    436.75 o 
   9   7  14      366.56      310.84    470.94 o 
   2   0  15     9515.57    10151.37    370.39 o 
   4   0  15    30255.66    31026.50    873.73 o 
   6   0  15    18254.34    18176.46    326.61 o 
   8   0  15      630.91      447.06    372.59 o 
  10   0  15    13079.75    12820.73    551.81 o 
  12   0  15    19519.84    20329.93    703.49 o 
  14   0  15     9402.92    10380.81    595.85 o 
  16   0  15       59.34      337.59    535.21 o 
   0   1  15    14693.23    14751.54    251.28 o 
   1   1  15      375.53      511.44    100.38 o 
   2   1  15    12895.94    12866.94    168.40 o 
   3   1  15     1835.79     1838.03    112.41 o 
   4   1  15      287.06      263.02    100.37 o 
   5   1  15      602.62      633.77    103.18 o 
   6   1  15     6669.68     6442.94    169.47 o 
   7   1  15     2704.71     2617.36    188.56 o 
   8   1  15    23741.06    23379.86    332.50 o 
   9   1  15     1005.39     1111.53    173.12 o 
  10   1  15     9784.49     9493.91    390.29 o 
  11   1  15      184.05      232.03    287.49 o 
  12   1  15      109.12      324.79    304.55 o 
  13   1  15       49.51      206.46    312.80 o 
  14   1  15     6631.01     6529.87    812.85 o 
  15   1  15     1513.81     1484.13    323.95 o 
  16   1  15    11950.89    12931.61    517.61 o 
   1   2  15     2764.37     2730.16    116.05 o 
   2   2  15     4482.09     4447.75    142.97 o 
   3   2  15    10539.14    10669.39    227.94 o 
   4   2  15     8443.32     8259.89    183.97 o 
   5   2  15     6596.18     6716.79    170.47 o 
   6   2  15     5211.13     5021.26    162.61 o 
   7   2  15      650.60      785.46    134.77 o 
   8   2  15       75.82       88.82    129.83 o 
   9   2  15     2027.72     2109.12    152.18 o 
  10   2  15     4869.90     4886.97    213.20 o 
  11   2  15     6114.00     5822.38    263.01 o 
  12   2  15     9876.93     9931.18    379.58 o 
  13   2  15     6499.77     6731.68    333.34 o 
  14   2  15     4196.46     4226.64    385.14 o 
  15   2  15      843.58     1503.82    752.25 o 
  16   2  15       40.76      814.55    450.01 o 
   0   3  15     5752.76     5994.07    251.55 o 
   1   3  15    17285.46    17523.97    394.52 o 
   2   3  15     2811.29     2878.49    166.32 o 
   3   3  15     2871.32     2913.28    168.83 o 
   4   3  15      118.68      127.20    128.83 o 
   5   3  15     3951.43     3890.10    161.73 o 
   6   3  15     2127.91     2168.35    153.21 o 
   7   3  15    16473.81    16669.99    272.53 o 
   8   3  15     2667.10     2625.16    166.72 o 
   9   3  15    15782.13    15153.75    345.83 o 
  10   3  15      697.24      695.35    165.63 o 
  11   3  15     1325.17     1274.70    175.34 o 
  12   3  15        0.69       61.24    267.82 o 
  13   3  15     1711.86     1640.01    313.57 o 
  14   3  15     1677.74     1798.23    342.67 o 
  15   3  15     9605.15     9487.57    436.27 o 
   1   4  15     3592.45     3671.89    204.83 o 
   2   4  15      169.65      146.21    182.34 o 
   3   4  15    17042.82    16931.14    361.87 o 
   4   4  15       99.43      111.16    146.75 o 
   5   4  15    16094.66    15800.52    253.41 o 
   6   4  15      139.88      118.33    156.02 o 
   7   4  15     3030.13     3023.40    185.26 o 
   8   4  15      256.89      266.81    166.50 o 
   9   4  15     2274.07     2362.07    185.51 o 
  10   4  15       56.00       -4.85    197.70 o 
  11   4  15    12526.00    12237.98    267.31 o 
  12   4  15       87.84       89.48    342.47 o 
  13   4  15    13673.32    13095.43    349.46 o 
  14   4  15       28.22      -56.46    509.16 o 
   0   5  15     1875.71     1906.11    378.03 o 
   1   5  15    12144.22    12707.06    386.23 o 
   2   5  15     1211.52     1015.68    279.39 o 
   3   5  15     2304.21     2332.18    223.72 o 
   4   5  15      284.13      236.94    188.64 o 
   5   5  15     1703.40     1486.55    194.94 o 
   6   5  15     1198.19     1139.76    205.53 o 
   7   5  15    11739.58    12015.21    322.54 o 
   8   5  15     2883.61     2669.95    199.15 o 
   9   5  15    10423.19    10419.14    336.49 o 
  10   5  15      895.92      728.36    198.42 o 
  11   5  15     1759.12     1807.95    243.77 o 
  12   5  15      246.80      201.42    309.77 o 
  13   5  15     2697.59     2553.80    379.31 o 
  14   5  15      616.12      784.14    442.52 o 
   1   6  15     1126.33      961.88    312.87 o 
   2   6  15     4326.81     4321.55    276.62 o 
   3   6  15     6515.78     6689.43    287.27 o 
   4   6  15     6599.83     6625.18    279.69 o 
   5   6  15     6590.60     6531.52    369.90 o 
   6   6  15     3649.16     3486.81    266.88 o 
   7   6  15     1284.09     1340.82    236.33 o 
   8   6  15       69.34      166.98    283.70 o 
   9   6  15     1704.22     1590.45    305.04 o 
  10   6  15     1974.96     2174.78    455.96 o 
  11   6  15     5171.85     4828.35    505.06 o 
  12   6  15     4685.80     4723.99    524.54 o 
  13   6  15     3972.71     4220.75    526.30 o 
   1   7  15     1647.35     1553.05    434.84 o 
   2   7  15     3324.26     3777.49    518.57 o 
   3   7  15      505.01      488.19    428.72 o 
   4   7  15        2.32       90.65    454.97 o 
   5   7  15      904.04      963.30    445.10 o 
   6   7  15     4394.77     4432.55    520.13 o 
   0   0  16    34027.72    34863.77    631.33 o 
   2   0  16    13414.17    12955.50    608.76 o 
   4   0  16     1183.90     1128.54    191.22 o 
   6   0  16    10261.15    10180.28    286.71 o 
   8   0  16    21623.00    22984.84    692.09 o 
  10   0  16     8474.26     8674.26    550.44 o 
  12   0  16      383.91      472.27    456.91 o 
  14   0  16     5553.88     6162.35    580.24 o 
   1   1  16      297.81      302.86    106.89 o 
   2   1  16    11087.67    11452.18    185.55 o 
   3   1  16     1279.14     1307.26    111.21 o 
   4   1  16    13781.67    14122.95    221.29 o 
   5   1  16     4135.73     4483.16    207.83 o 
   6   1  16     8626.29     9056.70    242.85 o 
   7   1  16       90.57      197.08    199.50 o 
   8   1  16      293.95      365.94    161.62 o 
   9   1  16      189.74      356.05    263.57 o 
  10   1  16     7738.27     8346.18    388.71 o 
  11   1  16     2221.08     2210.50    331.85 o 
  12   1  16    14252.28    15168.36   1184.57 o 
  13   1  16     1499.80     1424.20    304.85 o 
  14   1  16     5108.74     5614.90    422.53 o 
  15   1  16      259.89      412.61    344.98 o 
   0   2  16     6459.11     6649.70    205.13 o 
   1   2  16     9376.49     9343.54    175.41 o 
   2   2  16     7117.13     7427.52    168.24 o 
   3   2  16     1136.52     1025.64    153.77 o 
   4   2  16       58.81       43.55    127.64 o 
   5   2  16     1182.03     1377.50    137.91 o 
   6   2  16     4803.47     4822.29    165.25 o 
   7   2  16     5337.66     5433.69    203.17 o 
   8   2  16     8460.53     8385.71    238.27 o 
   9   2  16     6754.15     7103.18    238.69 o 
  10   2  16     3827.14     4247.28    212.09 o 
  11   2  16     1330.78     1381.73    268.01 o 
  12   2  16       27.58      205.66    253.86 o 
  13   2  16     1751.74     2051.86    312.10 o 
  14   2  16     5202.06     5737.57    405.76 o 
  15   2  16     5851.33     6747.15    463.28 o 
   1   3  16     1838.09     1869.49    158.54 o 
   2   3  16      979.02     1099.48    149.60 o 
   3   3  16    10603.11    10538.00    227.24 o 
   4   3  16     3765.49     3771.01    163.96 o 
   5   3  16    12226.39    11981.75    291.65 o 
   6   3  16     1073.09     1154.07    154.57 o 
   7   3  16     2874.27     3182.75    180.23 o 
   8   3  16      442.65      458.05    162.17 o 
   9   3  16     2012.69     2198.76    207.11 o 
  10   3  16     1828.43     2005.10    206.94 o 
  11   3  16     8166.31     7943.15    273.17 o 
  12   3  16     2360.11     2126.48    305.64 o 
  13   3  16    10332.35    10828.61    418.82 o 
  14   3  16     1004.02     1460.71    594.68 o 
   0   4  16       21.74      -69.36    370.46 o 
   1   4  16    14371.55    14958.86    393.07 o 
   2   4  16      166.66      156.51    325.54 o 
   3   4  16     3096.60     3309.26    187.74 o 
   4   4  16       86.86       97.23    151.88 o 
   5   4  16     2420.14     2502.25    179.38 o 
   6   4  16      110.71       62.07    162.81 o 
   7   4  16    13759.00    13604.33    408.37 o 
   8   4  16      165.89      113.04    172.20 o 
   9   4  16    12332.11    12391.22    265.01 o 
  10   4  16       16.42       12.70    180.85 o 
  11   4  16     2400.49     2484.27    243.11 o 
  12   4  16       41.04      -59.77    411.94 o 
  13   4  16     3034.79     3191.87    661.78 o 
   1   5  16     1720.69     1874.05    278.98 o 
   2   5  16      320.51      323.88    266.11 o 
   3   5  16    11366.33    11356.35    305.82 o 
   4   5  16     1406.45     1473.34    234.06 o 
   5   5  16    10955.12    11264.82    281.56 o 
   6   5  16      570.12      471.86    200.37 o 
   7   5  16     1596.26     1520.70    216.84 o 
   8   5  16       24.01       28.66    202.11 o 
   9   5  16     2787.42     2718.99    211.78 o 
  10   5  16      664.02      531.68    223.33 o 
  11   5  16    11345.57    10327.07    550.04 o 
  12   5  16      682.77      361.76    359.34 o 
   0   6  16     5774.75     5387.11    533.36 o 
   1   6  16     7063.16     7552.76    400.29 o 
   2   6  16     2839.06     2870.46    271.94 o 
   3   6  16     1385.35     1426.68    245.78 o 
   4   6  16      113.89      106.02    237.64 o 
   5   6  16      877.54      993.48    301.34 o 
   6   6  16     3598.86     3681.27    334.87 o 
   7   6  16     5443.71     5327.65    356.80 o 
   8   6  16     5055.99     5000.56    376.92 o 
   9   6  16     5796.95     5577.65    486.84 o 
  10   6  16     2156.94     1824.62    403.49 o 
  11   6  16      390.55      268.91    461.81 o 
   2   0  17    10818.47    11234.99    306.52 o 
   4   0  17    19136.81    20058.11    563.53 o 
   6   0  17     8978.00     9375.91    515.49 o 
   8   0  17      185.63      258.92    438.28 o 
  10   0  17    10943.90    11172.65    610.75 o 
  12   0  17    12773.40    13568.59    680.60 o 
  14   0  17     4688.27     5577.84    612.98 o 
   0   1  17    21901.67    22572.67    390.90 o 
   1   1  17     1133.88     1017.24    129.06 o 
   2   1  17     7721.29     8057.54    176.18 o 
   3   1  17      332.54      321.75    125.42 o 
   4   1  17      962.60      895.06    159.16 o 
   5   1  17      171.64      231.08    180.28 o 
   6   1  17     6366.11     6888.66    244.86 o 
   7   1  17     1996.26     2041.67    201.56 o 
   8   1  17    17044.01    17353.30    465.84 o 
   9   1  17     1400.85     1248.53    317.62 o 
  10   1  17     5866.89     6002.25    411.97 o 
  11   1  17      388.86      611.54    317.53 o 
  12   1  17       35.12      373.67    314.34 o 
  13   1  17      323.27      672.10    339.58 o 
  14   1  17     6939.91     6719.38    568.32 o 
   1   2  17      422.03      510.07    126.39 o 
   2   2  17     4014.89     4104.15    182.06 o 
   3   2  17     6911.30     7001.57    333.77 o 
   4   2  17    11048.52    10879.03    677.64 o 
   5   2  17     5260.59     5478.40    212.17 o 
   6   2  17     5476.62     5399.38    215.81 o 
   7   2  17     2118.24     2158.98    191.53 o 
   8   2  17       53.56      129.63    191.17 o 
   9   2  17     1110.21     1165.72    240.41 o 
  10   2  17     4101.15     4497.99    291.13 o 
  11   2  17     6776.41     7000.29    447.94 o 
  12   2  17     6498.28     7442.59    647.55 o 
  13   2  17     5959.95     7264.82    438.05 o 
   0   3  17     1055.10      967.64    370.51 o 
   1   3  17    12803.90    12536.20    287.16 o 
   2   3  17     3428.87     3349.45    189.23 o 
   3   3  17     3065.70     3093.08    166.02 o 
   4   3  17      104.87      161.39    145.30 o 
   5   3  17     2423.58     2613.71    181.86 o 
   6   3  17     2782.10     2759.04    201.64 o 
   7   3  17    15442.41    15556.89    296.64 o 
   8   3  17     4507.12     4624.08    233.51 o 
   9   3  17     9677.99     9519.17    271.87 o 
  10   3  17      609.28      656.06    201.52 o 
  11   3  17     2489.62     2818.16    403.70 o 
  12   3  17       27.16      214.94    373.66 o 
  13   3  17     3196.57     3397.10    607.12 o 
   1   4  17     1897.57     1997.22    282.35 o 
   2   4  17      157.33      159.87    263.53 o 
   3   4  17    13569.86    14110.29    323.99 o 
   4   4  17      366.03      430.68    171.89 o 
   5   4  17    13088.02    13437.46    267.42 o 
   6   4  17      192.49      315.76    169.64 o 
   7   4  17     3282.27     3421.19    194.31 o 
   8   4  17        0.98      174.54    235.74 o 
   9   4  17     3238.42     3209.38    242.61 o 
  10   4  17       45.82      220.50    285.67 o 
  11   4  17    12337.71    12899.66    377.18 o 
  12   4  17      144.17      174.96    570.25 o 
   0   5  17     2387.83     2211.20    461.82 o 
   1   5  17     9898.88    10728.29    414.57 o 
   2   5  17     1588.31     1761.93    312.22 o 
   3   5  17     1840.99     2074.24    243.51 o 
   4   5  17      115.60      189.47    230.26 o 
   5   5  17     2072.75     2130.58    317.88 o 
   6   5  17     1307.54     1134.31    247.12 o 
   7   5  17     8463.61     8216.45    310.04 o 
   8   5  17     1343.58     1387.28    257.88 o 
   9   5  17     9637.85     9482.78    300.84 o 
  10   5  17      409.02      376.98    327.32 o 
  11   5  17     1004.20      891.01    654.91 o 
   2   6  17     3611.79     3577.36    472.36 o 
   3   6  17     7196.36     7140.17    550.44 o 
   4   6  17     5913.16     6615.41    542.95 o 
   5   6  17     4961.46     5032.20    512.40 o 
   6   6  17     2543.78     2571.33    478.53 o 
   7   6  17      696.84      932.54    459.05 o 
   8   6  17      185.10       23.50    451.57 o 
   9   6  17     1076.97     1265.17    476.62 o 
   0   0  18    15209.88    16191.79    512.74 o 
   2   0  18     8368.16     8653.40    396.64 o 
   6   0  18     9447.11     9393.43    525.13 o 
   8   0  18    16867.48    16839.45    652.09 o 
  10   0  18     7493.95     7569.50    598.26 o 
  12   0  18       13.08      416.42    485.13 o 
   1   1  18      194.77      272.42    153.47 o 
   2   1  18     9927.02    10021.79    346.44 o 
   3   1  18     3528.91     3691.14    191.31 o 
   4   1  18    16285.45    16458.67    375.03 o 
   5   1  18     3017.99     3398.15    256.54 o 
   6   1  18     7376.31     7587.48    360.12 o 
   7   1  18      527.93      559.70    333.48 o 
   8   1  18      152.91       87.35    285.52 o 
   9   1  18     1196.53     1037.37    311.24 o 
  10   1  18     7307.72     7701.23    406.54 o 
  11   1  18     1460.32     1473.10    339.49 o 
  12   1  18     9751.83    10337.65    510.42 o 
   0   2  18    10056.43    10529.02    483.73 o 
   1   2  18     6015.40     6417.54    242.69 o 
   2   2  18     2405.03     2597.34    179.76 o 
   3   2  18     1887.15     2066.57    178.52 o 
   4   2  18       90.13      115.51    166.87 o 
   5   2  18     1320.95     1341.25    182.27 o 
   6   2  18     6880.49     6881.50    234.21 o 
   7   2  18     7187.00     7225.38    236.62 o 
   8   2  18     8583.05     8695.13    391.03 o 
   9   2  18     6420.72     6609.65    322.98 o 
  10   2  18     2572.07     3516.47    344.79 o 
  11   2  18     1732.91     2081.77    292.14 o 
  12   2  18       23.40      487.78    351.93 o 
   1   3  18     1645.92     1929.25    264.12 o 
   2   3  18      918.11      847.86    202.30 o 
   3   3  18    11691.64    11493.27    254.92 o 
   4   3  18     2705.91     2693.25    194.99 o 
   5   3  18    13981.11    13814.57    279.39 o 
   6   3  18     2685.40     2786.98    205.60 o 
   7   3  18     1684.26     1759.58    201.34 o 
   8   3  18      293.03      426.42    203.65 o 
   9   3  18     1117.72     1370.98    288.70 o 
  10   3  18      772.02      815.68    336.61 o 
  11   3  18     7799.67     7933.46    649.43 o 
   0   4  18      273.27      256.82    407.41 o 
   1   4  18    10596.77    11115.68    396.28 o 
   2   4  18      262.51      186.10    285.06 o 
   3   4  18     1554.23     1695.71    237.67 o 
   4   4  18      792.17      772.42    225.63 o 
   5   4  18     1477.69     1214.95    230.88 o 
   6   4  18       26.92      174.58    203.40 o 
   7   4  18    12737.16    12592.08    302.55 o 
   8   4  18       64.63      105.61    236.39 o 
   9   4  18    11876.34    11984.23    351.80 o 
  10   4  18      186.49      272.46    263.91 o 
  11   4  18      933.72     1137.71    569.90 o 
   1   5  18     1765.12     1712.17    304.47 o 
   2   5  18      425.52      433.35    231.40 o 
   3   5  18    10319.92    10519.67    401.87 o 
   4   5  18     1244.55     1543.59    308.57 o 
   5   5  18     7520.77     7701.53    365.39 o 
   6   5  18      650.51      693.41    297.14 o 
   7   5  18     1732.81     1554.38    412.89 o 
   8   5  18       94.32      -87.50    392.32 o 
   9   5  18      992.50     1203.21    326.34 o 
  10   5  18     1958.87     2074.78    593.52 o 
   1   6  18     4780.23     4968.59    536.02 o 
   2   6  18     2494.64     2639.50    485.15 o 
   3   6  18      354.90      123.87    458.42 o 
   5   6  18      966.96     1112.63    467.55 o 
   6   6  18     2216.56     2473.89    502.10 o 
   2   0  19     7297.34     7667.15    401.10 o 
   4   0  19    14229.42    14802.66    589.29 o 
   6   0  19     6505.87     7133.39    505.48 o 
   8   0  19      278.46      340.44    409.16 o 
  10   0  19     6042.45     6143.83    580.94 o 
   0   1  19    14310.08    14386.26    379.53 o 
   1   1  19     3178.27     3166.79    220.41 o 
   2   1  19     7636.56     8222.17    260.72 o 
   3   1  19      500.72      445.78    166.68 o 
   4   1  19       78.51       89.23    166.79 o 
   5   1  19      524.40      414.64    214.58 o 
   6   1  19     4535.97     4818.64    284.03 o 
   7   1  19     2437.35     2843.22    463.14 o 
   8   1  19    12762.84    13464.13    385.59 o 
   9   1  19      907.59      817.75    341.77 o 
  10   1  19     4854.14     5199.42    395.45 o 
  11   1  19      364.82      568.65    513.21 o 
   1   2  19     1838.14     1926.00    268.45 o 
   2   2  19     5018.50     5139.79    316.28 o 
   3   2  19     8958.92     9385.08    244.82 o 
   4   2  19     8508.94     8799.74    249.67 o 
   5   2  19     5505.53     5601.83    256.34 o 
   6   2  19     2955.15     3113.03    265.12 o 
   7   2  19      574.97      679.46    259.66 o 
   8   2  19       11.25       45.89    260.41 o 
   9   2  19      327.45      156.49    262.27 o 
  10   2  19     2388.69     2225.96    357.43 o 
  11   2  19     3631.65     4490.96    632.95 o 
   0   3  19     3966.66     4632.94    471.18 o 
   1   3  19    11065.47    11780.98    392.58 o 
   2   3  19     1036.28      853.97    269.72 o 
   3   3  19     3071.81     2953.14    240.21 o 
   4   3  19       53.80       35.34    261.15 o 
   5   3  19     1800.16     1894.50    210.88 o 
   6   3  19      325.08      336.24    197.11 o 
   7   3  19    10328.41    10673.39    318.18 o 
   8   3  19     2827.45     2966.76    339.13 o 
   9   3  19     7253.10     8200.27    438.03 o 
  10   3  19      874.32     1419.96    509.66 o 
   1   4  19      913.36      998.08    307.01 o 
   2   4  19      125.99      180.85    289.75 o 
   3   4  19    12297.69    12600.96    434.63 o 
   4   4  19      121.72      254.43    386.54 o 
   5   4  19     9237.41     9357.76    531.62 o 
   6   4  19      130.23      173.16    285.55 o 
   7   4  19     2524.23     2278.39    316.31 o 
   8   4  19      185.46      119.65    244.71 o 
   9   4  19     1836.10     1886.53    478.24 o 
   2   5  19      340.65      657.00    433.77 o 
   0   0  20    18992.72    19007.93    581.55 o 
   2   0  20     5985.70     6202.00    457.81 o 
   4   0  20       47.92      213.20    404.33 o 
   6   0  20     6992.55     7933.20    537.25 o 
   8   0  20    12782.55    12884.24    642.47 o 
   1   1  20      755.65      765.29    253.77 o 
   2   1  20     6478.80     6636.49    382.38 o 
   3   1  20     2488.50     2493.50    299.53 o 
   4   1  20     9175.04    10096.45    387.30 o 
   5   1  20     2425.48     2483.55    257.56 o 
   6   1  20     4677.60     5131.17    292.09 o 
   7   1  20      152.47      268.98    251.55 o 
   8   1  20      137.80      329.05    268.09 o 
   9   1  20      497.48      846.53    407.98 o 
  10   1  20     5763.05     6870.59    634.26 o 
   0   2  20     9351.26     9683.78    537.67 o 
   1   2  20     8096.14     8280.02    411.95 o 
   2   2  20     4393.05     4425.67    314.09 o 
   3   2  20      477.39      398.64    263.57 o 
   4   2  20       16.24       50.20    257.87 o 
   5   2  20     1885.76     1863.03    254.80 o 
   6   2  20     3358.84     3633.80    279.73 o 
   7   2  20     5839.84     6171.19    388.54 o 
   8   2  20     4424.29     4206.88    387.99 o 
   9   2  20     4987.30     5127.44    397.69 o 
   1   3  20      941.53      927.74    290.18 o 
   2   3  20      801.94     1002.52    286.05 o 
   3   3  20     9987.87    10586.52    406.89 o 
   4   3  20     1506.05     1284.17    391.45 o 
   5   3  20     6338.45     6470.53    467.97 o 
   6   3  20     1054.89      740.20    461.73 o 
   7   3  20      480.69      341.71    316.89 o 
   8   3  20       25.20      -61.03    320.45 o 
   3   4  20     1655.67     1895.40    430.07 o 
   4   4  20      238.39      299.25    420.50 o 
   5   4  20     1919.80     2253.57    433.54 o 
   2   0  21     4472.60     4801.03    458.66 o 
   4   0  21    11987.60    12270.24    612.58 o 
   6   0  21     6245.63     6398.37    553.91 o 
   0   1  21    12037.30    12612.75    559.85 o 
   1   1  21     1668.57     1780.87    411.15 o 
   2   1  21     4024.96     4108.50    474.43 o 
   3   1  21      313.39      639.33    435.34 o 
   4   1  21       12.36      283.96    301.15 o 
   5   1  21      237.31      422.26    317.96 o 
   6   1  21     4677.13     4869.01    515.41 o 
   7   1  21      974.48     1049.96    474.07 o 
   8   1  21     9572.45     9554.13    616.73 o 
   1   2  21      539.57      576.50    290.26 o 
   2   2  21     4150.29     4544.24    334.87 o 
   3   2  21     4869.02     5061.38    538.89 o 
   7   2  21      651.86      626.84    441.71 o 
   1   3  21     6484.62     7171.64    528.79 o 
   2   3  21      901.03     1058.70    420.40 o 
   3   3  21     1424.57     1669.40    443.54 o 
   4   3  21      180.08      176.47    385.42 o 
   4   0  22      375.74      325.68    443.16 o 
   2   1  22     5119.56     5204.25    500.38 o 
                                                 
